# Supplementary material for: Is there a reasonable excuse for not providing post-operative analgesia when using animal models of peripheral neuropathic pain for research purposes?
Source: PLoS One. 2017 Nov 22;12(11):e0188113. doi: 10.1371/journal.pone.0188113 (PMC5699849; doi:10.1371/journal.pone.0188113)
Supplement: S1 Dataset — (XLSX) [file pone.0188113.s001.xlsx]

## Sheet: Von Frey
Grey vs white indicates co-housing
	Von Frey…
		animal	groups	Adm.	amount	Coverage	Baseline	Day 1	day 2	day 3	day 5	day 7	day 14	day 21	day 28			individ	∆, B vs 7	∆, B vs 14	∆, B vs 21	∆, B vs 28	Gruppe	box
	Group B	B1	Satellite, -surgery, + von Frey				10	8	8	8	8	4	8	8	6			1	6	2	2	4	b	1
		B2	Satellite, -surgery, + von Frey				6	4	6	4	6	6	4	6	6			2	0	2	0	0	b	1
		B3	Satellite, -surgery, + von Frey				6	6	4	6	4	6	8	8	8			3	0	-2	-2	-2	b	2
		B4	Satellite, -surgery, + von Frey				4	8	10	6	8	8	8	6	8			4	-4	-4	-2	-4	b	2
		B5	Satellite, -surgery, + von Frey				8	0	8	15	8	15	8	8	8	Singlehoused		5	-7	0	0	0	b	3
		B6	Satellite, -surgery, + von Frey				6	4	6	4	2	8	4	5	4			6	-2	2	1	2	b	4
		B7	Satellite, -surgery, + von Frey				8	8	6	4	6	6	8	6	6			7	2	0	2	2	b	4
		B8	Satellite, -surgery, + von Frey				15	10	15	10	10	10	10	8	8			8	5	5	7	7	b	5
		B9	Satellite, -surgery, + von Frey				8	6	8	2	4	4	6	6	6			9	4	2	2	2	b	5
		B10	Satellite, -surgery, + von Frey				4	4	4	2	4	4	10	10	10	Singlehoused		10	0	-6	-6	-6	b	6
		B11	Satellite, -surgery, + von Frey				6	8	8	8	4	8	8	6	6			11	-2	-2	0	0	b	7
		B12	Satellite, -surgery, + von Frey				6	6	4	6	8	8	8	6	4			12	-2	-2	0	2	b	7
		B13	Satellite, -surgery, + von Frey				10	6	4	8	6	4	8	15	15			13	6	2	-5	-5	b	8
		B14	Satellite, -surgery, + von Frey				10	6	8	4	8	6	4	8	6			14	4	6	2	4	b	8
		C1	Vehicle	SC	5ml/kg		8	15	8	15	26	15	15	2	2			15	-7	-7	6	6	c	9
		C2	Vehicle	SC	5ml/kg		8	26	26	26	15	10	8	4	2			16	-2	0	4	6	c	9
		C3	Vehicle	SC	5ml/kg		8	4	4	6	6	8	2	1.4	1			17	0	6	6.6	7	c	10
	Group C	C4	Vehicle	SC	5ml/kg		6	15	15	15	26	6	4	2	1.4			18	0	2	4	4.6	c	10
		C5	Vehicle	SC	5ml/kg		6	6	4	6	6	4	10	4	2			19	2	-4	2	4	c	11
		C6	Vehicle	SC	5ml/kg		10	15	8	10	4	6	8	2	4			20	4	2	8	6	c	11
		C7	Vehicle	SC	5ml/kg		10	6	8	8	2	8	6	4	1.4			21	2	4	6	8.6	c	12
		C8	Vehicle	SC	5ml/kg		8	8	4	8	4	4	2	2	1.4			22	4	6	6	6.6	c	12
		C9	Vehicle	SC	5ml/kg		8	6	6	15	10	8	6	1	0.6			23	0	2	7	7.4	c	13
		C10	Vehicle	SC	5ml/kg		10	26	26	26	8	8	6	4	4			24	2	4	6	6	c	13
		C11	Vehicle	SC	5ml/kg		6	6	10	4	8	4	1	1.4	1.4			25	2	5	4.6	4.6	c	14
		C12	Vehicle	SC	5ml/kg		6	6	6	8	4	2	2	1.4	1			26	4	4	4.6	5	c	14
		C13	veh	SC	5ml/kg		8	26	8	15	10	10	15	6	6			27	-2	-7	2	2	c	15
		C14	veh	SC	5ml/kg		6	6	6	4	6	8	6	1	0.4			28	-2	0	5	5.6	c	15
		C15	veh	SC	5ml/kg		6	6	6	4	8	6	4	2	1			29	0	2	4	5	c	16
		C16	veh	SC	5ml/kg		10	6	26	26	15	15	15	8	4			30	-5	-5	2	6	c	16
		C17	veh	SC	5ml/kg		8	26	10	8	4	8	6	1.4	1.6			31	0	2	6.6	6.4	c	17
		C18	veh	SC	5ml/kg		15	10	26	26	10	15	6	8	0.4			32	0	9	7	14.6	c	17
		C19	Vehicle	SC	5ml/kg		6	6	8	8	15	15	10	4	4			33	-9	-4	2	2	c	18
		C20	Vehicle	SC	5ml/kg		10	26	15	26	8	4	2	2	2			34	6	8	8	8	c	18
		C21	Vehicle	SC	5ml/kg		6	26	26	26	15	26	8	2	2			35	-20	-2	4	4	c	19
		C22	Vehicle	SC	5ml/kg		6	4	8	15	6	8	4	1.4	1.4			36	-2	2	4.6	4.6	c	19
		C23	Vehicle	SC	5ml/kg		4	4	4	4	2	6	1	2	1			37	-2	3	2	3	c	20
		C24	Vehicle	SC	5ml/kg		6	8	8	10	6	2	4	4	4			38	4	2	2	2	c	20
		C25	Vehicle	SC	5ml/kg		8	4	2	4	6	4	4	4	4			39	4	4	4	4	c	21
		C26	Vehicle	SC	5ml/kg		15	8	8	6	15	8	4	1.4	1.4			40	7	11	13.6	13.6	c	21
		C27	Vehicle	SC	5ml/kg		6	6	8	6	4	4	4	1.4	0.4			41	2	2	4.6	5.6	c	22
		C28	Vehicle	SC	5ml/kg		4	4	10	4	2	8	2	4	2			42	-4	2	0	2	c	22
		C29	Vehicle	SC	5ml/kg		10	26	26	15	10	10	8	6	4			43	0	2	4	6	c	23
		C30	Vehicle	SC	5ml/kg		6	26	6	6	4	4	4	4	1.4			44	2	2	2	4.6	c	23
		D1	buprenophine 0,1mg/kg	SC	5ml/kg	8 hours	4	15	10	10	10	8	8	1.4	2			45	-4	-4	2.6	2	d	24
		D2	buprenophine 0,1mg/kg	SC	5ml/kg	8 hours	8	15	15	10	10	8	8	4	2			46	0	0	4	6	d	24
		D3	buprenophine 0,1mg/kg	SC	5ml/kg	8 hours	6	4	4	8	15	15	15	4	4			47	-9	-9	2	2	d	25
	Group D	D4	buprenophine 0,1mg/kg	SC	5ml/kg	8 hours	8	26	15	10	10	10	15	4	4			48	-2	-7	4	4	d	25
		D5	buprenophine 0,1mg/kg	SC	5ml/kg	8 hours	4	4	4	6	10	8	6	1.4	1.4			49	-4	-2	2.6	2.6	d	26
		D6	buprenophine 0,1mg/kg	SC	5ml/kg	8 hours	15	10	6	8	8	8	8	2	1			50	7	7	13	14	d	26
		D7	buprenophine 0,1mg/kg	SC	5ml/kg	8 hours	4	6	6	4	6	4	6	4	4			51	0	-2	0	0	d	27
		D8	buprenophine 0,1mg/kg	SC	5ml/kg	8 hours	4	26	6	2	4	6	2	1	1			52	-2	2	3	3	d	27
		D9	buprenophine 0,1mg/kg	SC	5ml/kg	8 hours	6	4	8	8	8	2	6	2	1.4			53	4	0	4	4.6	d	28
		D10	buprenophine 0,1mg/kg	SC	5ml/kg	8 hours	8	4	6	6	6	1.4	6	4	2			54	6.6	2	4	6	d	28
		D11	buprenophine 0,1mg/kg	SC	5ml/kg	8 hours	26	26	26	15	26	10	8	6	6			55	16	18	20	20	d	29
		D12	buprenophine 0,1mg/kg	SC	5ml/kg	8 hours	8	8	8	6	6	6	8	4	1.4			56	2	0	4	6.6	d	29
		D13	buprenophine 0,1mg/kg	SC	5ml/kg	8 hours	26	26	26	6	6	10	4	4	1			57	16	22	22	25	d	30
		D14	buprenophine 0,1mg/kg	SC	5ml/kg	8 hours	8	10	15	6	8	4	2	8	2			58	4	6	0	6	d	30
		D15	buprenophine 0,1mg/kg	SC	5ml/kg	8 hours	6	6	6	26	6	8	8	2	2			59	-2	-2	4	4	d	31
		D16	buprenophine 0,1mg/kg	SC	5ml/kg	8 hours	6	10	6	15	8	4	4	4	1.4			60	2	2	2	4.6	d	31
		D17	buprenophine 0,1mg/kg	SC	5ml/kg	8 hours	6	8	4	4	4	6	6	2	1.4			61	0	0	4	4.6	d	32
		D18	buprenophine 0,1mg/kg	SC	5ml/kg	8 hours	4	4	6	4	6	8	8	2	1.4			62	-4	-4	2	2.6	d	32
		D19	buprenophine 0,1mg/kg	SC	5ml/kg	8 hours	8	8	15	15	26	8	4	1.4	1			63	0	4	6.6	7	d	33
		D20	buprenophine 0,1mg/kg	SC	5ml/kg	8 hours	4	8	8	8	8	8	6	4	2			64	-4	-2	0	2	d	33
		D21	buprenophine 0,1mg/kg	SC	5ml/kg	8 hours	8	10	4	4	4	4	4	1.4	2			65	4	4	6.6	6	d	34
		D22	buprenophine 0,1mg/kg	SC	5ml/kg	8 hours	6	26	8	26	15	10	8	10	4			66	-4	-2	-4	2	d	34
		D23	buprenophine 0,1mg/kg	SC	5ml/kg	8 hours	6	4	4	4	2	2	1.4	1.4	2			67	4	4.6	4.6	4	d	35
		D24	buprenophine 0,1mg/kg	SC	5ml/kg	8 hours	6	4	2	6	8	10	6	8	1.4			68	-4	0	-2	4.6	d	35
		D24	buprenophine 0,1mg/kg	SC	5ml/kg	8 hours	6	4	8	4	6	6	4	1.4	1.4			69	0	2	4.6	4.6	d	36
		D26	buprenophine 0,1mg/kg	SC	5ml/kg	8 hours	4	6	6	4	2	8	2	1	0.4			70	-4	2	3	3.6	d	36
		D27	buprenophine 0,1mg/kg	SC	5ml/kg	8 hours	4	8	15	4	8	2	4	4	2			71	2	0	0	2	d	37
		D28	buprenophine 0,1mg/kg	SC	5ml/kg	8 hours	6	15	10	10	10	4	4	2	2			72	2	2	4	4	d	37
		D29	buprenophine 0,1mg/kg	SC	5ml/kg	8 hours	26	15	6	6	10	4	6	1.4	4			73	22	20	24.6	22	d	38
		D30	buprenophine 0,1mg/kg	SC	5ml/kg	8 hours	8	26	4	15	6	15	8	4	4			74	-7	0	4	4	d	38
		E1	buprenophine 0,1mg/kg	SC	5ml/kg	72 hours	6	26	15	15	10	15	1.4	2	2			75	-9	4.6	4	4	e	39
		E2	buprenophine 0,1mg/kg	SC	5ml/kg	72 hours	8	6	8	4	2	1.4	1.4	1.4	1.4			76	6.6	6.6	6.6	6.6	e	39
		E3	buprenophine 0,1mg/kg	SC	5ml/kg	72 hours	15	10	6	6	10	10	6	4	1			77	5	9	11	14	e	40
	Gruppe E	E4	buprenophine 0,1mg/kg	SC	5ml/kg	72 hours	8	8	15	4	4	6	2	1	0.4			78	2	6	7	7.6	e	40
		E5	buprenophine 0,1mg/kg	SC	5ml/kg	72 hours	4	26	6	4	4	8	6	1.4	1.4			79	-4	-2	2.6	2.6	e	41
		E6	buprenophine 0,1mg/kg	SC	5ml/kg	72 hours	2	8	10	8	4	4	6	1	1			80	-2	-4	1	1	e	41
		E7	buprenophine 0,1mg/kg	SC	5ml/kg	72 hours	15	26	10	8	4	4	4	2	1.4			81	11	11	13	13.6	e	42
		E8	buprenophine 0,1mg/kg	SC	5ml/kg	72 hours	8	6	6	6	4	4	6	2	2			82	4	2	6	6	e	42
		E9	buprenophine 0,1mg/kg	SC	5ml/kg	72 hours	6	4	4	1.4	4	2	2	1.4	1.4			83	4	4	4.6	4.6	e	43
		E10	buprenophine 0,1mg/kg	SC	5ml/kg	72 hours	10	15	8	10	8	4	4	2	1.4			84	6	6	8	8.6	e	43
		E11	buprenophine 0,1mg/kg	SC	5ml/kg	72 hours	6	6	6	4	6	2	1	1.4	0.6			85	4	5	4.6	5.4	e	44
		E12	buprenophine 0,1mg/kg	SC	5ml/kg	72 hours	6	8	10	4	6	4	4	2	4			86	2	2	4	2	e	44
		F1	bup. 1mg/kg in nutella	PO	2g/kg	8 hours	6	26	4	8	6	4	1	1.4	0.4			87	2	5	4.6	5.6	f	45
		F2	bup. 1mg/kg in nutella	PO	2g/kg	8 hours	8	4	4	4	2	2	1.4	1	1			88	6	6.6	7	7	f	45
		F3	bup. 1mg/kg in nutella	PO	2g/kg	8 hours	8	10	4	10	10	8	8	1	0.6			89	0	0	7	7.4	f	46
	Gruppe F	F4	bup. 1mg/kg in nutella	PO	2g/kg	8 hours	8	6	8	10	6	4	8	4	2			90	4	0	4	6	f	46
		F5	bup. 1mg/kg in nutella	PO	2g/kg	8 hours	8	6	6	6	8	6	8	1.4	1.4			91	2	0	6.6	6.6	f	47
		F6	bup. 1mg/kg in nutella	PO	2g/kg	8 hours	6	26	4	26	6	8	4	4	2			92	-2	2	2	4	f	47
		F7	bup. 1mg/kg in nutella	PO	2g/kg	8 hours	15	8	10	8	15	6	4	2	1.4			93	9	11	13	13.6	f	48
		F8	bup. 1mg/kg in nutella	PO	2g/kg	8 hours	8	15	8	10	8	6	4	2	2			94	2	4	6	6	f	48
		F9	bup. 1mg/kg in nutella	PO	2g/kg	8 hours	6	2	4	2	1	2	2	0.6	1			95	4	4	5.4	5	f	49
		F10	bup. 1mg/kg in nutella	PO	2g/kg	8 hours	8	6	4	4	6	6	6	2	1			96	2	2	6	7	f	49
		F11	bup. 1mg/kg in nutella	PO	2g/kg	8 hours	6	4	15	4	4	2	1.4	2	1			97	4	4.6	4	5	f	50
		F12	bup. 1mg/kg in nutella	PO	2g/kg	8 hours	10	15	4	6	4	6	6	4	1.4			98	4	4	6	8.6	f	50
	Group G	G1	bup. 1mg/kg in nutella	PO	2g/kg	72 hours	4	26	26	26	6	6	8	4	1.4			99	-2	-4	0	2.6	g	51
		G2	bup. 1mg/kg in nutella	PO	2g/kg	72 hours	6	died during surgery
		G3	bup. 1mg/kg in nutella	PO	2g/kg	72 hours	8	15	15	8	6	6	4	0.4	1.4			100	2	4	7.6	6.6	g	52
		G4	bup. 1mg/kg in nutella	PO	2g/kg	72 hours	10	15	8	8	6	4	1.4	1	0.4			101	6	8.6	9	9.6	g	52
		G5	bup. 1mg/kg in nutella	PO	2g/kg	72 hours	10	8	8	10	8	2	2	1.4	0.6			102	8	8	8.6	9.4	g	53
		G6	bup. 1mg/kg in nutella	PO	2g/kg	72 hours	8	15	15	15	2	8	8	2	1			103	0	0	6	7	g	53
		G7	bup. 1mg/kg in nutella	PO	2g/kg	72 hours	8	10	8	10	1	2	1.4	1	1			104	6	6.6	7	7	g	54
		G8	bup. 1mg/kg in nutella	PO	2g/kg	72 hours	10	8	4	6	6	4	1	2	4			105	6	9	8	6	g	54
		G9	bup. 1mg/kg in nutella	PO	2g/kg	72 hours	8	6	6	6	2	6	4	1.4	0.6			106	2	4	6.6	7.4	g	55
		G10	bup. 1mg/kg in nutella	PO	2g/kg	72 hours	8	8	1.4	2	2	1.4	1.4	0.6	1.4			107	6.6	6.6	7.4	6.6	g	55
		G11	bup. 1mg/kg in nutella	PO	2g/kg	72 hours	6	6	15	10	4	6	6	0.6	1.4			108	0	0	5.4	4.6	g	56
		G12	bup. 1mg/kg in nutella	PO	2g/kg	72 hours	8	8	4	10	6	4	2	4	1.4			109	4	6	4	6.6	g	56
		G13	bup. 1mg/kg in nutella	PO	2g/kg	72 hours	26	26	26	26	8	6	4	4	4			110	20	22	22	22	g	57
		G14	bup. 1mg/kg in nutella	PO	2g/kg	72 hours	8	26	26	26	2	15	4	1.4	2			111	-7	4	6.6	6	g	57
	Group H	H1	Rimadyl, 5mg/kg, 24h	SC	5ml/kg	24 hours	10	4	4	4	6	4	6	6	8			112	6	4	4	2	h	58
		H2	Rimadyl, 5mg/kg, 24h	SC	5ml/kg	24 hours	10	4	1	1.4	2	4	2	0.6	0.6			113	6	8	9.4	9.4	h	58
		H3	Rimadyl, 5mg/kg, 24h	SC	5ml/kg	24 hours	6	4	4	4	8	10	6	6	6			114	-4	0	0	0	h	59
		H4	Rimadyl, 5mg/kg, 24h	SC	5ml/kg	24 hours	4	4	6	6	4	8	6	2	1			115	-4	-2	2	3	h	59
		H5	Rimadyl, 5mg/kg, 24h	SC	5ml/kg	24 hours	8	15	15	10	6	15	4	2	1.4			116	-7	4	6	6.6	h	60
		H6	Rimadyl, 5mg/kg, 24h	SC	5ml/kg	24 hours	2	2	6	6	2	2	2	1	1			117	0	0	1	1	h	60
		H7	Rimadyl, 5mg/kg, 24h	SC	5ml/kg	24 hours	8	6	6	6	2	4	6	1.4	0.4			118	4	2	6.6	7.6	h	61
		H8	Rimadyl, 5mg/kg, 24h	SC	5ml/kg	24 hours	6	26	26	26	26	10	8	4	2			119	-4	-2	2	4	h	61
		H9	Rimadyl, 5mg/kg, 24h	SC	5ml/kg	24 hours	6	10	4	6	6	6	4	1.4	2			120	0	2	4.6	4	h	62
		H10	Rimadyl, 5mg/kg, 24h	SC	5ml/kg	24 hours	8	8	8	8	6	6	4	6	4			121	2	4	2	4	h	62
		H11	Rimadyl, 5mg/kg, 24h	SC	5ml/kg	24 hours	15	6	10	8	15	1.4	6	2	4			122	13.6	9	13	11	h	63
		H12	Rimadyl, 5mg/kg, 24h	SC	5ml/kg	24 hours	6	4	4	4	4	2	6	4	1.4			123	4	0	2	4.6	h	63
	Group I	I1	Rimadyl, 5mg/kg, SC, 72h	SC	5ml/kg	72 hours	6	1.4	6	2	1.4	2	2	1	0.6	Singlehoused		124	4	4	5	5.4	i	64
		I2	Rimadyl, 5mg/kg, SC, 72h	SC	5ml/kg	72 hours	4	15	6	15	10	10	4	4	2	Singlehoused		125	-6	0	0	2	i	65
		I3	Rimadyl, 5mg/kg, SC, 72h	SC	5ml/kg	72 hours	8	10	10	2	6	8	4	4	4			126	0	4	4	4	i	66
		I4	Rimadyl, 5mg/kg, SC, 72h	SC	5ml/kg	72 hours	6	26	10	15	8	8	4	4	2			127	-2	2	2	4	i	66
		I5	Rimadyl, 5mg/kg, SC, 72h	SC	5ml/kg	72 hours	6	10	6	8	6	10	2	2	2			128	-4	4	4	4	i	67
		I6	Rimadyl, 5mg/kg, SC, 72h	SC	5ml/kg	72 hours	8	26	8	8	Euthanized day 3
		I7	Rimadyl, 5mg/kg, SC, 72h	SC	5ml/kg	72 hours	6	6	2	6	2	4	6	4	2			129	2	0	2	4	i	68
		I8	Rimadyl, 5mg/kg, SC, 72h	SC	5ml/kg	72 hours	6	4	4	6	4	2	6	1.4	2			130	4	0	4.6	4	i	68
		I9	Rimadyl, 5mg/kg, SC, 72h	SC	5ml/kg	72 hours	15	8	8	10	4	8	6	2	1.4			131	7	9	13	13.6	i	69
		I10	Rimadyl, 5mg/kg, SC, 72h	SC	5ml/kg	72 hours	8	10	15	15	8	4	8	1	1.4			132	4	0	7	6.6	i	69
		I11	Rimadyl, 5mg/kg, SC, 72h	SC	5ml/kg	72 hours	8	2	2	4	4	8	10	4	0.6			133	0	-2	4	7.4	i	70
		I12	Rimadyl, 5mg/kg, SC, 72h	SC	5ml/kg	72 hours	6	4	26	4	2	2	1	0.6	0.4			134	4	5	5.4	5.6	i	70
	Group J	J1	Lidokain, irrigation	local			10	2	2	4	2	2	2	1	2			135	8	8	9	8	j	71
		J2	Lidokain, irrigation	local			6	6	4	2	2	6	4	4	1.4			136	0	2	2	4.6	j	71
		J3	Lidokain, irrigation	local			6	26	8	6	6	4	4	4	4			137	2	2	2	2	j	72
		J4	Lidokain, irrigation	local			6	4	2	4	4	4	1.4	1.4	1.4			138	2	4.6	4.6	4.6	j	72
		J5	Lidokain, irrigation	local			8	4	8	8	8	6	4	2	2			139	2	4	6	6	j	73
		J6	Lidokain, irrigation	local			4	10	6	15	4	4	1	2	1.4			140	0	3	2	2.6	j	73
		J7	Lidokain, irrigation	local			4	6	6	6	4	4	4	6	4			141	0	0	-2	0	j	74
		J8	Lidokain, irrigation	local			10	6	6	6	2	8	8	8	1.4			142	2	2	2	8.6	j	74
		J9	Lidokain, irrigation	local			6	26	15	8	4	4	4	1	0.4			143	2	2	5	5.6	j	75
		J10	Lidokain, irrigation	local			6	8	6	8	8	10	8	6	2			144	-4	-2	0	4	j	75
		J11	Lidokain, irrigation	local			8	26	15	15	10	4	6	6	4			145	4	2	2	4	j	76
		J12	Lidokain, irrigation	local			15	10	8	8	4	8	4	2	1.4			146	7	11	13	13.6	j	76
	Group K	K1	Combo; Rim, bup, lido	SC+local	5ml/kg	72 hours	6	26	4	10		Euthanized
	High combo	K2	Combo; Rim, bup, lido	SC+local	5ml/kg	72 hours	6	26	6	2	4	4	2	0.6	0.4			147	2	4	5.4	5.6	k	77
		K3	Combo; Rim, bup, lido	SC+local	5ml/kg	72 hours	8	26	6	4	8	8	2	1	0.6			148	0	6	7	7.4	k	78
		K4	Combo; Rim, bup, lido	SC+local	5ml/kg	72 hours	6	10	8	4	1.4	1.4	8	2	2			149	4.6	-2	4	4	k	78
		K5	Combo; Rim, bup, lido	SC+local	5ml/kg	72 hours	6	26	8	26		Euthanized
		K6	Combo; Rim, bup, lido	SC+local	5ml/kg	72 hours	8	8	4	8	10	8	4	1.4	1.4			150	0	4	6.6	6.6	k	79
		K7	Combo; Rim, bup, lido	SC+local	5ml/kg	72 hours	8	10	8	26	4	8	4	6	2	Singlehoused		151	0	4	2	6	k	80
		K8	Combo; Rim, bup, lido	SC+local	5ml/kg	72 hours	8	10	26	8	6	8	2	1.4	1	Singlehoused		152	0	6	6.6	7	k	81
		K9	Combo; Rim, bup, lido	SC+local	5ml/kg	72 hours	4	8	6	6	2	6	1.4	4	1			153	-2	2.6	0	3	k	82
		K10	Combo; Rim, bup, lido	SC+local	5ml/kg	72 hours	8	26	26	10	6	6	2	4	1.4			154	2	6	4	6.6	k	82
		K11	Combo; Rim, bup, lido	SC+local	5ml/kg	72 hours	6	4	10	4	8	8	6	1.4	1			155	-2	0	4.6	5	k	83
		K12	Combo; Rim, bup, lido	SC+local	5ml/kg	72 hours	15	6	4	26+	dead
		K13	Combo; Rim, bup, lido	SC+local	5ml/kg	72 hours	8	26	26	6	4	6	1.4	4	1			156	2	6.6	4	7	k	84
		K14	Combo; Rim, bup, lido	SC+local	5ml/kg	72 hours	26	Died during surgery
		K15	Combo; Rim, bup, lido	SC+local	5ml/kg	72 hours	4	2	4	4	4	6	4	0.6	1			157	-2	0	3.4	3	k	85
		K16	Combo; Rim, bup, lido	SC+local	5ml/kg	72 hours	6	4	6	6	8	Euthanized on day 5
		K17	Combo; Rim, bup, lido	SC+local	5ml/kg	72 hours	6	10	6	8	Euthanized on day 3
		K18	Combo; Rim, bup, lido	SC+local	5ml/kg	72 hours	6	4	1.4	26	4	4	6	4	2			158	2	0	2	4	k	86
	Group L	L1	Combi; Bup 0,05mg/kg. Rim + lido	SC+local	5ml/kg	72 hours	10	4	6	26	8	6	4	6	1			159	4	6	4	9	l	87
	Low combo	L2	Combi; Bup 0,05mg/kg. Rim + lido	SC+local	5ml/kg	72 hours	8	2	4	4	4	2	4	2	0.6			160	6	4	6	7.4	l	87
		L3	Combi; Bup 0,05mg/kg. Rim + lido	SC+local	5ml/kg	72 hours	6	10	8	4	4	6	4	1.4	2			161	0	2	4.6	4	l	88
		L4	Combi; Bup 0,05mg/kg. Rim + lido	SC+local	5ml/kg	72 hours	8	6	15	15	8	10	8	8	2			162	-2	0	0	6	l	88
		L5	Combi; Bup 0,05mg/kg. Rim + lido	SC+local	5ml/kg	72 hours	8	2	4	2	1	1.4	2	4	4			163	6.6	6	4	4	l	89
		L6	Combi; Bup 0,05mg/kg. Rim + lido	SC+local	5ml/kg	72 hours	6	8	6	6	4	2	4	6	1			164	4	2	0	5	l	89
		L7	Combi; Bup 0,05mg/kg. Rim + lido	SC+local	5ml/kg	72 hours	6	6	8	10	8	8	4	1.4	1.4			165	-2	2	4.6	4.6	l	90
		L8	Combi; Bup 0,05mg/kg. Rim + lido	SC+local	5ml/kg	72 hours	8	15	8	4	8	8	6	4	1.4			166	0	2	4	6.6	l	90
		L9	Combi; Bup 0,05mg/kg. Rim + lido	SC+local	5ml/kg	72 hours	15	8	4	15	1.4	2	0.6	1.4	0.6			167	13	14.4	13.6	14.4	l	91
		L10	Combi; Bup 0,05mg/kg. Rim + lido	SC+local	5ml/kg	72 hours	10	26	15	6	4	4	2	6	2			168	6	8	4	8	l	91
		L11	Combi; Bup 0,05mg/kg. Rim + lido	SC+local	5ml/kg	72 hours	8	26	8	10	8	4	6	2	0.6			169	4	2	6	7.4	l	92
		L12	Combi; Bup 0,05mg/kg. Rim + lido	SC+local	5ml/kg	72 hours	8	8	4	4	6	4	8	6	1.4			170	4	0	2	6.6	l	92

## Sheet: Body-weight
Grey vs white indicates co-housing																	Weight-increase compared with baseline
		animal	groups	Adm.	amount	Coverage	Dag 0	Day 1	day 2	day 3	day 5	day 7	day 14	day 21	day 28		Baseline	Dag 1	Dag 2	Dag 3	Dag 5	Dag 7	Dag 14	Dag 21	Dag 28
	Group A	A1	Control				243	252	256	266	282	312	354	409	443		0	3.7037	5.34979	9.46502	16.0494	28.3951	45.679	68.3128	82.3045
		A2	Control				258	265	278	284	298	322	383	435	470		0	2.71318	7.75194	10.0775	15.5039	24.8062	48.4496	68.6047	82.1705
		A3	Control				241	246	254	262	262	294	338	377	406		0	2.07469	5.39419	8.71369	8.71369	21.9917	40.249	56.4315	68.4647
		A4	Control				251	261	265	281	297	312	383	436	485		0	3.98406	5.57769	11.9522	18.3267	24.3028	52.5896	73.7052	93.2271
		A5	Control				225	234	245	251	273	287	345	399	438		0	4	8.88889	11.5556	21.3333	27.5556	53.3333	77.3333	94.6667
		A6	Control				215	225	229	234	252	270	316	351	384		0	4.65116	6.51163	8.83721	17.2093	25.5814	46.9767	63.2558	78.6047
		A7	Control				229	237	242	249	268	282	334	353	407		0	3.49345	5.67686	8.73362	17.0306	23.1441	45.8515	54.1485	77.7293
		A8	Control				213	217	228	233	250	262	315	372	394		0	1.87793	7.04225	9.38967	17.3709	23.0047	47.8873	74.6479	84.9765
		A9	Control				251	262	268	277	293	313	358	391	426		0	4.38247	6.77291	10.3586	16.7331	24.7012	42.6295	55.7769	69.7211
		A10	Control				240	251	257	266	282	299	347	382	417		0	4.58333	7.08333	10.8333	17.5	24.5833	44.5833	59.1667	73.75
		A11	Control				233	239	248	258	274	289	329	362	399		0	2.57511	6.43777	10.7296	17.5966	24.0343	41.2017	55.3648	71.2446
		A12	Control				249	254	265	275	293	312	359	391	437		0	2.00803	6.4257	10.4418	17.6707	25.3012	44.1767	57.0281	75.502
		A13	Control				228	237	247	256	274	287	342	384	407		0	3.94737	8.33333	12.2807	20.1754	25.8772	50	68.4211	78.5088
		A14	Control				219	229	235	241	254	263	302	334	348		0	4.56621	7.30594	10.0457	15.9817	20.0913	37.8995	52.5114	58.9041
		A15	Control				233	245	252	264	280	298	353	404	438		0	5.15021	8.15451	13.3047	20.1717	27.897	51.5021	73.3906	87.9828
		A16	Control				233	242	255	265	278	297	354	399	435		0	3.86266	9.44206	13.7339	19.3133	27.4678	51.9313	71.2446	86.6953
		A17	Control				226	235	242	252	273	289	346	394	404		0	3.9823	7.07965	11.5044	20.7965	27.8761	53.0973	74.3363	78.7611
		A18	Control				215	220	224	233	246	259	298	334	349		0	2.32558	4.18605	8.37209	14.4186	20.4651	38.6047	55.3488	62.3256
	Group B	B1	Control + von Frey				250	253	259	271	285	302	352	390	431		0	1.2	3.6	8.4	14	20.8	40.8	56	72.4
		B2	Control + von Frey				244	241	249	261	276	290	336	383	414		0	-1.22951	2.04918	6.96721	13.1148	18.8525	37.7049	56.9672	69.6721
		B3	Control + von Frey				226	222	235	244	262	273	324	368	399		0	-1.76991	3.9823	7.9646	15.9292	20.7965	43.3628	62.8319	76.5487
		B4	Control + von Frey				245	235	254	262	281	298	343	389	428		0	-4.08163	3.67347	6.93878	14.6939	21.6327	40	58.7755	74.6939
		B5	Control + von Frey				252	247	259	270	284	303	350	388	427		0	-1.98413	2.77778	7.14286	12.6984	20.2381	38.8889	53.9683	69.4444
		B6	Control + von Frey				213	213	218	229	250	263	322	346	374		0	0	2.34742	7.51174	17.3709	23.4742	51.1737	62.4413	75.5869
		B7	Control + von Frey				222	220	230	239	255	273	309	366	402		0	-0.900901	3.6036	7.65766	14.8649	22.973	39.1892	64.8649	81.0811
		B8	Control + von Frey				219	218	225	234	253	265	314	352	376		0	-0.456621	2.73973	6.84932	15.5251	21.0046	43.379	60.7306	71.6895
		B9	Control + von Frey				237	235	245	253	275	293	343	396	432		0	-0.843882	3.37553	6.75105	16.0338	23.6287	44.7257	67.0886	82.2785
		B10	Control + von Frey				236	230	235	244	264	278	318	357	392		0	-2.54237	-0.423729	3.38983	11.8644	17.7966	34.7458	51.2712	66.1017
		B11	Control + von Frey				250	257	266	277	292	312	359	399	444		0	2.8	6.4	10.8	16.8	24.8	43.6	59.6	77.6
		B12	Control + von Frey				251	255	267	281	299	314	370	421	459		0	1.59363	6.3745	11.9522	19.1235	25.0996	47.4104	67.7291	82.8685
		B13	Control + von Frey				245	250	256	272	292	307	355	397	437		0	2.04082	4.4898	11.0204	19.1837	25.3061	44.898	62.0408	78.3673
		B14	Control + von Frey				249	254	262	268	288	305	348	382	418		0	2.00803	5.22088	7.63052	15.6627	22.49	39.759	53.4137	67.8715
		C1	Vehicle	SC	5ml/kg		214	217	228	233	248	268	332	393	438		0	1.40187	6.54206	8.8785	15.8879	25.2336	55.1402	83.6449	104.673
		C2	Vehicle	SC	5ml/kg		180	184	190	195	210	225	271	314	340		0	2.22222	5.55556	8.33333	16.6667	25	50.5556	74.4444	88.8889
		C3	Vehicle	SC	5ml/kg		189	192	187	202	217	237	286	335	361		0	1.5873	-1.0582	6.87831	14.8148	25.3968	51.3228	77.2487	91.0053
	Group C	C4	Vehicle	SC	5ml/kg		179	189	198	202	221	242	294	333	360		0	5.58659	10.6145	12.8492	23.4637	35.1955	64.2458	86.0335	101.117
		C5	Vehicle	SC	5ml/kg		186	189	194	204	221	243	293	331	361		0	1.6129	4.30108	9.67742	18.8172	30.6452	57.5269	77.957	94.086
		C6	Vehicle	SC	5ml/kg		195	199	207	217	232	247	307	357	382		0	2.05128	6.15385	11.2821	18.9744	26.6667	57.4359	83.0769	95.8974
		C7	Vehicle	SC	5ml/kg		247	247	253	262	279	293	339	381	414		0	0	2.42915	6.07287	12.9555	18.6235	37.247	54.251	67.6113
		C8	Vehicle	SC	5ml/kg		247	252	259	268	287	301	367	412	438		0	2.02429	4.8583	8.50202	16.1943	21.8623	48.583	66.8016	77.3279
		C9	Vehicle	SC	5ml/kg		245	248	255	265	289	306	363	412	454		0	1.22449	4.08163	8.16327	17.9592	24.898	48.1633	68.1633	85.3061
		C10	Vehicle	SC	5ml/kg		247	252	256	272	287	297	352	393	437		0	2.02429	3.64372	10.1215	16.1943	20.2429	42.5101	59.1093	76.9231
		C11	Vehicle	SC	5ml/kg		245	243	254	260	282	295	354	390	429		0	-0.816327	3.67347	6.12245	15.102	20.4082	44.4898	59.1837	75.102
		C12	Vehicle	SC	5ml/kg		251	246	256	262	276	294	343	381	408		0	-1.99203	1.99203	4.38247	9.96016	17.1315	36.6534	51.7928	62.5498
		C13	veh	SC	5ml/kg		221	220	226	233	241	254	293	329	357		0	-0.452489	2.26244	5.42986	9.04977	14.9321	32.5792	48.8688	61.5385
		C14	veh	SC	5ml/kg		237	231	222	228	251	272	328	378	412		0	-2.53165	-6.32911	-3.79747	5.90717	14.7679	38.3966	59.4937	73.8397
		C15	veh	SC	5ml/kg		227	236	242	249	264	281	322	362	397		0	3.96476	6.60793	9.69163	16.2996	23.7885	41.8502	59.4714	74.8899
		C16	veh	SC	5ml/kg		228	229	236	243	257	268	304	339	362		0	0.438596	3.50877	6.57895	12.7193	17.5439	33.3333	48.6842	58.7719
		C17	veh	SC	5ml/kg		205	209	212	218	230	246	274	311	326		0	1.95122	3.41463	6.34146	12.1951	20	33.6585	51.7073	59.0244
		C18	veh	SC	5ml/kg		228	228	238	245	259	266	295	324	351		0	0	4.38596	7.45614	13.5965	16.6667	29.386	42.1053	53.9474
		C19	Vehicle	SC	5ml/kg		221	218	225	242	254	273	311	350	368		0	-1.35747	1.80995	9.50226	14.9321	23.5294	40.724	58.371	66.5158
		C20	Vehicle	SC	5ml/kg		225	221	230	243	253	269	314	351	385		0	-1.77778	2.22222	8	12.4444	19.5556	39.5556	56	71.1111
		C21	Vehicle	SC	5ml/kg		226	228	237	244	261	272	325	365	397		0	0.884956	4.86726	7.9646	15.4867	20.354	43.8053	61.5044	75.6637
		C22	Vehicle	SC	5ml/kg		240	252	261	266	280	297	345	391	425		0	5	8.75	10.8333	16.6667	23.75	43.75	62.9167	77.0833
		C23	Vehicle	SC	5ml/kg		214	219	226	240	255	271	319	360	397		0	2.33645	5.60748	12.1495	19.1589	26.6355	49.0654	68.2243	85.514
		C24	Vehicle	SC	5ml/kg		218	223	227	239	257	272	323	361	393		0	2.29358	4.12844	9.63303	17.8899	24.7706	48.1651	65.5963	80.2752
		C25	Vehicle	SC	5ml/kg		207	209	211	216	225	239	279	327	346		0	0.966184	1.93237	4.34783	8.69565	15.4589	34.7826	57.971	67.1498
		C26	Vehicle	SC	5ml/kg		218	226	232	241	254	268	316	362	397		0	3.66972	6.42202	10.5505	16.5138	22.9358	44.9541	66.055	82.1101
		C27	Vehicle	SC	5ml/kg		231	234	243	254	274	292	328	373	405		0	1.2987	5.19481	9.95671	18.6147	26.4069	41.9913	61.4719	75.3247
		C28	Vehicle	SC	5ml/kg		226	228	242	249	261	282	315	355	381		0	0.884956	7.07965	10.177	15.4867	24.7788	39.3805	57.0796	68.5841
		C29	Vehicle	SC	5ml/kg		212	214	220	228	241	256	304	351	380		0	0.943396	3.77358	7.54717	13.6792	20.7547	43.3962	65.566	79.2453
		C30	Vehicle	SC	5ml/kg		196	197	201	211	227	245	293	338	364		0	0.510204	2.55102	7.65306	15.8163	25	49.4898	72.449	85.7143
		D1	buprenophine 0,1mg/kg	SC	5ml/kg	8 hours	188	191	192	197	219	234	277	303	332		0	1.59574	2.12766	4.78723	16.4894	24.4681	47.3404	61.1702	76.5957
		D2	buprenophine 0,1mg/kg	SC	5ml/kg	8 hours	206	209	212	221	239	258	304	347	378		0	1.45631	2.91262	7.28155	16.0194	25.2427	47.5728	68.4466	83.4951
		D3	buprenophine 0,1mg/kg	SC	5ml/kg	8 hours	207	207	209	213	232	246	291	334	369		0	0	0.966184	2.89855	12.0773	18.8406	40.5797	61.3527	78.2609
	Group D	D4	buprenophine 0,1mg/kg	SC	5ml/kg	8 hours	175	177	176	183	196	208	257	285	312		0	1.14286	0.571429	4.57143	12	18.8571	46.8571	62.8571	78.2857
		D5	buprenophine 0,1mg/kg	SC	5ml/kg	8 hours	191	182	185	192	202	217	270	316	354		0	-4.71204	-3.14136	0.52356	5.75916	13.6126	41.3613	65.445	85.3403
		D6	buprenophine 0,1mg/kg	SC	5ml/kg	8 hours	213	219	226	230	243	258	297	328	357		0	2.8169	6.10329	7.98122	14.0845	21.1268	39.4366	53.9906	67.6056
		D7	buprenophine 0,1mg/kg	SC	5ml/kg	8 hours	234	221	227	240	264	280	334	378	413		0	-5.55556	-2.99145	2.5641	12.8205	19.6581	42.735	61.5385	76.4957
		D8	buprenophine 0,1mg/kg	SC	5ml/kg	8 hours	251	251	260	274	293	310	368	416	459		0	0	3.58566	9.16335	16.7331	23.506	46.6135	65.7371	82.8685
		D9	buprenophine 0,1mg/kg	SC	5ml/kg	8 hours	212	218	219	232	251	265	324	365	393		0	2.83019	3.30189	9.43396	18.3962	25	52.8302	72.1698	85.3774
		D10	buprenophine 0,1mg/kg	SC	5ml/kg	8 hours	227	233	231	238	262	275	328	367	396		0	2.64317	1.76211	4.84581	15.4185	21.1454	44.4934	61.674	74.4493
		D11	buprenophine 0,1mg/kg	SC	5ml/kg	8 hours	206	204	205	207	216	222	246	271	288		0	-0.970874	-0.485437	0.485437	4.85437	7.76699	19.4175	31.5534	39.8058
		D12	buprenophine 0,1mg/kg	SC	5ml/kg	8 hours	234	234	234	239	262	277	324	371	401		0	0	0	2.13675	11.9658	18.3761	38.4615	58.547	71.3675
		D13	buprenophine 0,1mg/kg	SC	5ml/kg	8 hours	227	224	227	235	249	261	298	335	364		0	-1.32159	0	3.52423	9.69163	14.978	31.2775	47.5771	60.3524
		D14	buprenophine 0,1mg/kg	SC	5ml/kg	8 hours	222	223	227	239	250	269	307	351	390		0	0.45045	2.25225	7.65766	12.6126	21.1712	38.2883	58.1081	75.6757
		D15	buprenophine 0,1mg/kg	SC	5ml/kg	8 hours	214	216	219	222	240	250	290	331	357		0	0.934579	2.33645	3.73832	12.1495	16.8224	35.514	54.6729	66.8224
		D16	buprenophine 0,1mg/kg	SC	5ml/kg	8 hours	228	226	229	234	253	277	326	366	395		0	-0.877193	0.438596	2.63158	10.9649	21.4912	42.9825	60.5263	73.2456
		D17	buprenophine 0,1mg/kg	SC	5ml/kg	8 hours	212	216	222	230	240	254	295	337	361		0	1.88679	4.71698	8.49057	13.2075	19.8113	39.1509	58.9623	70.283
		D18	buprenophine 0,1mg/kg	SC	5ml/kg	8 hours	238	242	249	257	272	291	347	389	417		0	1.68067	4.62185	7.98319	14.2857	22.2689	45.7983	63.4454	75.2101
		D19	buprenophine 0,1mg/kg	SC	5ml/kg	8 hours	228	229	236	245	264	279	336	387	425		0	0.438596	3.50877	7.45614	15.7895	22.3684	47.3684	69.7368	86.4035
		D20	buprenophine 0,1mg/kg	SC	5ml/kg	8 hours	215	220	224	232	249	264	314	355	389		0	2.32558	4.18605	7.90698	15.814	22.7907	46.0465	65.1163	80.9302
		D21	buprenophine 0,1mg/kg	SC	5ml/kg	8 hours	219	223	229	240	254	275	325	367	402		0	1.82648	4.56621	9.58904	15.9817	25.5708	48.4018	67.5799	83.5616
		D22	buprenophine 0,1mg/kg	SC	5ml/kg	8 hours	220	214	224	231	244	264	320	359	401		0	-2.72727	1.81818	5	10.9091	20	45.4545	63.1818	82.2727
		D23	buprenophine 0,1mg/kg	SC	5ml/kg	8 hours	234	239	246	257	278	291	338	385	422		0	2.13675	5.12821	9.82906	18.8034	24.359	44.4444	64.5299	80.3419
		D24	buprenophine 0,1mg/kg	SC	5ml/kg	8 hours	229	236	240	253	271	285	338	378	431		0	3.05677	4.80349	10.4803	18.3406	24.4541	47.5983	65.0655	88.2096
		D24	buprenophine 0,1mg/kg	SC	5ml/kg	8 hours	205	207	211	217	235	251	292	336	356		0	0.97561	2.92683	5.85366	14.6341	22.439	42.439	63.9024	73.6585
		D26	buprenophine 0,1mg/kg	SC	5ml/kg	8 hours	205	202	208	215	232	247	289	337	362		0	-1.46341	1.46341	4.87805	13.1707	20.4878	40.9756	64.3902	76.5854
		D27	buprenophine 0,1mg/kg	SC	5ml/kg	8 hours	222	224	230	233	247	261	301	349	381		0	0.900901	3.6036	4.95495	11.2613	17.5676	35.5856	57.2072	71.6216
		D28	buprenophine 0,1mg/kg	SC	5ml/kg	8 hours	232	229	235	242	265	277	318	357	393		0	-1.2931	1.2931	4.31034	14.2241	19.3966	37.069	53.8793	69.3966
		D29	buprenophine 0,1mg/kg	SC	5ml/kg	8 hours	227	226	230	239	251	275	329	380	416		0	-0.440529	1.32159	5.28634	10.5727	21.1454	44.9339	67.4009	83.2599
		D30	buprenophine 0,1mg/kg	SC	5ml/kg	8 hours	220	219	226	231	248	260	300	336	358		0	-0.454545	2.72727	5	12.7273	18.1818	36.3636	52.7273	62.7273
		E1	buprenophine 0,1mg/kg	SC	5ml/kg	72 hours	204	207	206	204	215	242	302	349	384		0	1.47059	0.980392	0	5.39216	18.6275	48.0392	71.0784	88.2353
		E2	buprenophine 0,1mg/kg	SC	5ml/kg	72 hours	188	199	203	191	203	228	297	350	386		0	5.85106	7.97872	1.59574	7.97872	21.2766	57.9787	86.1702	105.319
		E3	buprenophine 0,1mg/kg	SC	5ml/kg	72 hours	197	210	214	210	214	232	295	333	372		0	6.59898	8.62944	6.59898	8.62944	17.7665	49.7462	69.0355	88.8325
	Gruppe E	E4	buprenophine 0,1mg/kg	SC	5ml/kg	72 hours	197	213	214	208	212	232	284	328	370		0	8.12183	8.62944	5.58376	7.61421	17.7665	44.1624	66.4975	87.8173
		E5	buprenophine 0,1mg/kg	SC	5ml/kg	72 hours	181	232	228	226	235	260	320	368	406		0	28.1768	25.9669	24.8619	29.8343	43.6464	76.7956	103.315	124.309
		E6	buprenophine 0,1mg/kg	SC	5ml/kg	72 hours	216	207	211	211	213	235	290	334	369		0	-4.16667	-2.31481	-2.31481	-1.38889	8.7963	34.2593	54.6296	70.8333
		E7	buprenophine 0,1mg/kg	SC	5ml/kg	72 hours	244	243	247	258	246	270	328	368	411		0	-0.409836	1.22951	5.7377	0.819672	10.6557	34.4262	50.8197	68.4426
		E8	buprenophine 0,1mg/kg	SC	5ml/kg	72 hours	215	225	225	225	226	245	299	342	378		0	4.65116	4.65116	4.65116	5.11628	13.9535	39.0698	59.0698	75.814
		E9	buprenophine 0,1mg/kg	SC	5ml/kg	72 hours	233	248	247	244	245	260	325	378	420		0	6.43777	6.00858	4.72103	5.15021	11.588	39.485	62.2318	80.2575
		E10	buprenophine 0,1mg/kg	SC	5ml/kg	72 hours	261	270	277	279	276	298	364	423	470		0	3.44828	6.13027	6.89655	5.74713	14.1762	39.4636	62.069	80.0766
		E11	buprenophine 0,1mg/kg	SC	5ml/kg	72 hours	245	253	252	252	244	263	303	336	369		0	3.26531	2.85714	2.85714	-0.408163	7.34694	23.6735	37.1429	50.6122
		E12	buprenophine 0,1mg/kg	SC	5ml/kg	72 hours	238	245	242	248	237	263	327	376	421		0	2.94118	1.68067	4.20168	-0.420168	10.5042	37.395	57.9832	76.8908
		F1	bup. 1mg/kg in nutella	PO	2g/kg	8 hours	208	220	218	226	236	254	306	352	385		0	5.76923	4.80769	8.65385	13.4615	22.1154	47.1154	69.2308	85.0962
		F2	bup. 1mg/kg in nutella	PO	2g/kg	8 hours	188	190	192	198	213	235	299	341	377		0	1.06383	2.12766	5.31915	13.2979	25	59.0426	81.383	100.532
		F3	bup. 1mg/kg in nutella	PO	2g/kg	8 hours	205	218	218	224	247	264	216	363	394		0	6.34146	6.34146	9.26829	20.4878	28.7805	5.36585	77.0732	92.1951
	Gruppe F	F4	bup. 1mg/kg in nutella	PO	2g/kg	8 hours	194	206	203	202	220	244	293	326	354		0	6.18557	4.63918	4.12371	13.4021	25.7732	51.0309	68.0412	82.4742
		F5	bup. 1mg/kg in nutella	PO	2g/kg	8 hours	192	203	203	204	222	248	292	329	361		0	5.72917	5.72917	6.25	15.625	29.1667	52.0833	71.3542	88.0208
		F6	bup. 1mg/kg in nutella	PO	2g/kg	8 hours	201	210	207	214	235	267	310	347	380		0	4.47761	2.98507	6.46766	16.9154	32.8358	54.2289	72.6368	89.0547
		F7	bup. 1mg/kg in nutella	PO	2g/kg	8 hours	239	255	248	252	264	277	321	356	395		0	6.69456	3.76569	5.43933	10.4603	15.8996	34.3096	48.954	65.272
		F8	bup. 1mg/kg in nutella	PO	2g/kg	8 hours	247	256	256	258	278	290	337	383	416		0	3.64372	3.64372	4.45344	12.5506	17.4089	36.4372	55.0607	68.4211
		F9	bup. 1mg/kg in nutella	PO	2g/kg	8 hours	243	252	253	254	268	282	332	377	418		0	3.7037	4.11523	4.52675	10.2881	16.0494	36.6255	55.144	72.0165
		F10	bup. 1mg/kg in nutella	PO	2g/kg	8 hours	233	241	242	251	266	276	336	375	397		0	3.43348	3.86266	7.72532	14.1631	18.4549	44.206	60.9442	70.3863
		F11	bup. 1mg/kg in nutella	PO	2g/kg	8 hours	233	243	239	246	263	281	331	371	405		0	4.29185	2.57511	5.5794	12.8755	20.6009	42.0601	59.2275	73.8197
		F12	bup. 1mg/kg in nutella	PO	2g/kg	8 hours	224	236	238	239	253	267	314	352	384		0	5.35714	6.25	6.69643	12.9464	19.1964	40.1786	57.1429	71.4286
	Group G	G1	bup. 1mg/kg in nutella	PO	2g/kg	72 hours	222	233	239	239	232	244	305	358	396		0	4.95495	7.65766	7.65766	4.5045	9.90991	37.3874	61.2613	78.3784
		G2	bup. 1mg/kg in nutella	PO	2g/kg	72 hours		Dead in anesthesia									0
		G3	bup. 1mg/kg in nutella	PO	2g/kg	72 hours	195	210	215	219	221	238	294	343	379		0	7.69231	10.2564	12.3077	13.3333	22.0513	50.7692	75.8974	94.359
		G4	bup. 1mg/kg in nutella	PO	2g/kg	72 hours	219	198	200	210	216	226	281	322	361		0	-9.58904	-8.6758	-4.10959	-1.36986	3.19635	28.3105	47.032	64.8402
		G5	bup. 1mg/kg in nutella	PO	2g/kg	72 hours	181	168	158	171	180	190	264	315	345		0	-7.18232	-12.7072	-5.52486	-0.552486	4.97238	45.8564	74.0331	90.6077
		G6	bup. 1mg/kg in nutella	PO	2g/kg	72 hours	216	225	225	227	226	252	307	354	382		0	4.16667	4.16667	5.09259	4.62963	16.6667	42.1296	63.8889	76.8519
		G7	bup. 1mg/kg in nutella	PO	2g/kg	72 hours	236	253	261	268	269	273	329	374	398		0	7.20339	10.5932	13.5593	13.9831	15.678	39.4068	58.4746	68.6441
		G8	bup. 1mg/kg in nutella	PO	2g/kg	72 hours	242	254	260	265	268	281	358	412	452		0	4.95868	7.43802	9.50413	10.7438	16.1157	47.9339	70.2479	86.7769
		G9	bup. 1mg/kg in nutella	PO	2g/kg	72 hours	243	259	259	260	264	274	332	375	408		0	6.58436	6.58436	6.99588	8.64198	12.7572	36.6255	54.321	67.9012
		G10	bup. 1mg/kg in nutella	PO	2g/kg	72 hours	237	254	257	259	260	272	334	379	409		0	7.173	8.43882	9.2827	9.70464	14.7679	40.9283	59.9156	72.5738
		G11	bup. 1mg/kg in nutella	PO	2g/kg	72 hours	239	253	258	260	246	255	309	348	387		0	5.85774	7.94979	8.78661	2.92887	6.69456	29.2887	45.6067	61.9247
		G12	bup. 1mg/kg in nutella	PO	2g/kg	72 hours	228	243	248	250	254	260	321	369	416		0	6.57895	8.77193	9.64912	11.4035	14.0351	40.7895	61.8421	82.4561
		G13	bup. 1mg/kg in nutella	PO	2g/kg	72 hours	226	237	232	232	234	251	310	361	397		0	4.86726	2.65487	2.65487	3.53982	11.0619	37.1681	59.7345	75.6637
		G14	bup. 1mg/kg in nutella	PO	2g/kg	72 hours	220	234	243	245	239	250	304	349	384		0	6.36364	10.4545	11.3636	8.63636	13.6364	38.1818	58.6364	74.5455
	Group H	H1	Rimadyl, 5mg/kg, 24h	SC	5ml/kg	24 hours	241	245	244	257	277	296	358	404	456		0	1.65975	1.24481	6.639	14.9378	22.8216	48.5477	67.6349	89.2116
		H2	Rimadyl, 5mg/kg, 24h	SC	5ml/kg	24 hours	238	242	245	262	279	292	346	394	437		0	1.68067	2.94118	10.084	17.2269	22.6891	45.3782	65.5462	83.6134
		H3	Rimadyl, 5mg/kg, 24h	SC	5ml/kg	24 hours	249	257	260	276	295	304	347	369	406		0	3.21285	4.41767	10.8434	18.4739	22.0884	39.3574	48.1928	63.0522
		H4	Rimadyl, 5mg/kg, 24h	SC	5ml/kg	24 hours	222	229	236	246	264	281	328	374	413		0	3.15315	6.30631	10.8108	18.9189	26.5766	47.7477	68.4685	86.036
		H5	Rimadyl, 5mg/kg, 24h	SC	5ml/kg	24 hours	227	235	243	260	274	294	347	392	434		0	3.52423	7.04846	14.5374	20.7048	29.5154	52.8634	72.6872	91.1894
		H6	Rimadyl, 5mg/kg, 24h	SC	5ml/kg	24 hours	235	242	249	261	278	297	351	367	389		0	2.97872	5.95745	11.0638	18.2979	26.383	49.3617	56.1702	65.5319
		H7	Rimadyl, 5mg/kg, 24h	SC	5ml/kg	24 hours	233	232	240	245	267	280	332	376	410		0	-0.429185	3.00429	5.15021	14.5923	20.1717	42.4893	61.3734	75.9657
		H8	Rimadyl, 5mg/kg, 24h	SC	5ml/kg	24 hours	200	203	208	216	238	249	300	335	372		0	1.5	4	8	19	24.5	50	67.5	86
		H9	Rimadyl, 5mg/kg, 24h	SC	5ml/kg	24 hours	207	209	216	226	242	256	298	339	375		0	0.966184	4.34783	9.17874	16.9082	23.6715	43.9614	63.7681	81.1594
		H10	Rimadyl, 5mg/kg, 24h	SC	5ml/kg	24 hours	219	228	235	245	262	281	326	371	409		0	4.10959	7.30594	11.8721	19.6347	28.3105	48.8584	69.4064	86.758
		H11	Rimadyl, 5mg/kg, 24h	SC	5ml/kg	24 hours	231	241	245	258	276	294	346	394	428		0	4.329	6.06061	11.6883	19.4805	27.2727	49.7835	70.5628	85.2814
		H12	Rimadyl, 5mg/kg, 24h	SC	5ml/kg	24 hours	218	219	223	236	251	268	312	353	389		0	0.458716	2.29358	8.25688	15.1376	22.9358	43.1193	61.9266	78.4404
	Group I	I1	Rimadyl, 5mg/kg, SC, 72h	SC	5ml/kg	72 hours	224	227	236	233	224	244	304	352	398		0	1.33929	5.35714	4.01786	0	8.92857	35.7143	57.1429	77.6786
		I2	Rimadyl, 5mg/kg, SC, 72h	SC	5ml/kg	72 hours	245	247	256	264	282	290	349	391	434		0	0.816327	4.4898	7.7551	15.102	18.3673	42.449	59.5918	77.1429
		I3	Rimadyl, 5mg/kg, SC, 72h	SC	5ml/kg	72 hours	226	231	236	239	256	272	318	355	391		0	2.21239	4.42478	5.75221	13.2743	20.354	40.708	57.0796	73.0088
		I4	Rimadyl, 5mg/kg, SC, 72h	SC	5ml/kg	72 hours	233	241	243	254	270	283	347	412	459		0	3.43348	4.29185	9.01288	15.8798	21.4592	48.927	76.824	96.9957
		I5	Rimadyl, 5mg/kg, SC, 72h	SC	5ml/kg	72 hours	234	239	249	260	271	286	350	392	439		0	2.13675	6.41026	11.1111	15.812	22.2222	49.5726	67.5214	87.6068
		I6	Rimadyl, 5mg/kg, SC, 72h	SC	5ml/kg	72 hours	237	245	243	238	dead						0	3.37553	2.53165	0.421941
		I7	Rimadyl, 5mg/kg, SC, 72h	SC	5ml/kg	72 hours	217	225	235	235	249	267	307	346	371		0	3.68664	8.29493	8.29493	14.7465	23.0415	41.4747	59.447	70.9677
		I8	Rimadyl, 5mg/kg, SC, 72h	SC	5ml/kg	72 hours	240	255	264	272	288	304	359	401	436		0	6.25	10	13.3333	20	26.6667	49.5833	67.0833	81.6667
		I9	Rimadyl, 5mg/kg, SC, 72h	SC	5ml/kg	72 hours	216	221	230	222	243	259	309	351	392		0	2.31481	6.48148	2.77778	12.5	19.9074	43.0556	62.5	81.4815
		I10	Rimadyl, 5mg/kg, SC, 72h	SC	5ml/kg	72 hours	203	207	213	217	234	252	297	331	371		0	1.97044	4.92611	6.89655	15.2709	24.1379	46.3054	63.0542	82.7586
		I11	Rimadyl, 5mg/kg, SC, 72h	SC	5ml/kg	72 hours	216	222	227	232	250	261	304	327	355		0	2.77778	5.09259	7.40741	15.7407	20.8333	40.7407	51.3889	64.3519
		I12	Rimadyl, 5mg/kg, SC, 72h	SC	5ml/kg	72 hours	228	230	240	244	265	278	325	362	388		0	0.877193	5.26316	7.01754	16.2281	21.9298	42.5439	58.7719	70.1754
	Group J	J1	Lidokain, irrigation	local			237	242	251	261	275	297	345	391	428		0	2.1097	5.90717	10.1266	16.0338	25.3165	45.5696	64.9789	80.5907
		J2	Lidokain, irrigation	local			223	226	238	247	268	288	331	382	415		0	1.34529	6.72646	10.7623	20.1794	29.148	48.4305	71.3004	86.0987
		J3	Lidokain, irrigation	local			234	230	228	239	260	280	332	384	427		0	-1.7094	-2.5641	2.13675	11.1111	19.6581	41.8803	64.1026	82.4786
		J4	Lidokain, irrigation	local			215	222	221	229	247	266	311	352	389		0	3.25581	2.7907	6.51163	14.8837	23.7209	44.6512	63.7209	80.9302
		J5	Lidokain, irrigation	local			239	243	251	264	277	295	348	382	412		0	1.67364	5.02092	10.4603	15.8996	23.431	45.6067	59.8326	72.3849
		J6	Lidokain, irrigation	local			241	247	252	267	284	305	348	394	431		0	2.48963	4.56432	10.7884	17.8423	26.556	44.3983	63.4855	78.8382
		J7	Lidokain, irrigation	local			200	203	211	210	212	230	282	316	341		0	1.5	5.5	5	6	15	41	58	70.5
		J8	Lidokain, irrigation	local			193	198	206	215	229	244	289	327	358		0	2.59067	6.73575	11.399	18.6528	26.4249	49.7409	69.4301	85.4922
		J9	Lidokain, irrigation	local			234	240	247	256	275	287	335	372	389		0	2.5641	5.55556	9.40171	17.5214	22.6496	43.1624	58.9744	66.2393
		J10	Lidokain, irrigation	local			208	213	218	231	251	266	315	363	390		0	2.40385	4.80769	11.0577	20.6731	27.8846	51.4423	74.5192	87.5
		J11	Lidokain, irrigation	local			231	233	244	254	272	279	326	365	398		0	0.865801	5.62771	9.95671	17.7489	20.7792	41.1255	58.0087	72.2944
		J12	Lidokain, irrigation	local			212	215	222	234	255	270	320	369	403		0	1.41509	4.71698	10.3774	20.283	27.3585	50.9434	74.0566	90.0943
	Group K	K1	Combo; Rim, bup, lido	SC+local	5ml/kg	72 hours	226	239	230	215	200	Euthanized day 5					0	5.75221	1.76991	-4.86726	-11.5044
	High combo	K2	Combo; Rim, bup, lido	SC+local	5ml/kg	72 hours	222	235	232	231	228	258	327	384	432		0	5.85586	4.5045	4.05405	2.7027	16.2162	47.2973	72.973	94.5946
		K3	Combo; Rim, bup, lido	SC+local	5ml/kg	72 hours	233	243	247	251	247	276	338	389	424		0	4.29185	6.00858	7.72532	6.00858	18.4549	45.0644	66.9528	81.9742
		K4	Combo; Rim, bup, lido	SC+local	5ml/kg	72 hours	245	255	252	252	230	260	330	383	425		0	4.08163	2.85714	2.85714	-6.12245	6.12245	34.6939	56.3265	73.4694
		K5	Combo; Rim, bup, lido	SC+local	5ml/kg	72 hours	230	237	228	217	201	Euthanized day 5					0	3.04348	-0.869565	-5.65217	-12.6087
		K6	Combo; Rim, bup, lido	SC+local	5ml/kg	72 hours	217	228	230	226	223	244	295	327	371		0	5.06912	5.99078	4.14747	2.76498	12.4424	35.9447	50.6912	70.9677
		K7	Combo; Rim, bup, lido	SC+local	5ml/kg	72 hours	224	224	223	228	222	235	285	332	362		0	0	-0.446429	1.78571	-0.892857	4.91071	27.2321	48.2143	61.6071
		K8	Combo; Rim, bup, lido	SC+local	5ml/kg	72 hours	212	210	210	208	215	232	291	334	366		0	-0.943396	-0.943396	-1.88679	1.41509	9.43396	37.2642	57.5472	72.6415
		K9	Combo; Rim, bup, lido	SC+local	5ml/kg	72 hours	232	245	245	248	235	252	304	350	394		0	5.60345	5.60345	6.89655	1.2931	8.62069	31.0345	50.8621	69.8276
		K10	Combo; Rim, bup, lido	SC+local	5ml/kg	72 hours	223	228	232	233	229	253	314	357	392		0	2.24215	4.03587	4.4843	2.69058	13.4529	40.8072	60.0897	75.7848
		K11	Combo; Rim, bup, lido	SC+local	5ml/kg	72 hours	214	221	217	224	226	251	313	359	390		0	3.27103	1.40187	4.6729	5.60748	17.2897	46.2617	67.757	82.243
		K12	Combo; Rim, bup, lido	SC+local	5ml/kg	72 hours	200	201	200	193	Euthanized day 3						0	0.5	0	-3.5
		K13	Combo; Rim, bup, lido	SC+local	5ml/kg	72 hours	244	247	244	222	223	239	287	334	363		0	1.22951	0	-9.01639	-8.60656	-2.04918	17.623	36.8852	48.7705
		K14	Combo; Rim, bup, lido	SC+local	5ml/kg	72 hours	237	Dead in anesthesia									0
		K15	Combo; Rim, bup, lido	SC+local	5ml/kg	72 hours	227	249	249	236	229	240	286	337	362		0	9.69163	9.69163	3.96476	0.881057	5.72687	25.9912	48.4581	59.4714
		K16	Combo; Rim, bup, lido	SC+local	5ml/kg	72 hours	243	259	261	251	237	Euthanized day 5					0	6.58436	7.40741	3.29218	-2.46914
		K17	Combo; Rim, bup, lido	SC+local	5ml/kg	72 hours	250	271	273	268	Euthanized day 3						0	8.4	9.2	7.2
		K18	Combo; Rim, bup, lido	SC+local	5ml/kg	72 hours	252	269	272	263	243	261	319	375	421		0	6.74603	7.93651	4.36508	-3.57143	3.57143	26.5873	48.8095	67.0635
	Group L	L1	Combi; Bup 0,05mg/kg. Rim + lido	SC+local	5ml/kg	72 hours	223	238	236	230	231	245	283	319	344		0	6.72646	5.8296	3.13901	3.58744	9.86547	26.9058	43.0493	54.2601
	Low combo	L2	Combi; Bup 0,05mg/kg. Rim + lido	SC+local	5ml/kg	72 hours	220	240	239	231	239	254	306	342	378		0	9.09091	8.63636	5	8.63636	15.4545	39.0909	55.4545	71.8182
		L3	Combi; Bup 0,05mg/kg. Rim + lido	SC+local	5ml/kg	72 hours	198	205	208	207	209	231	273	318	347		0	3.53535	5.05051	4.54545	5.55556	16.6667	37.8788	60.6061	75.2525
		L4	Combi; Bup 0,05mg/kg. Rim + lido	SC+local	5ml/kg	72 hours	214	220	225	223	229	248	297	335	371		0	2.80374	5.14019	4.20561	7.00935	15.8879	38.785	56.5421	73.3645
		L5	Combi; Bup 0,05mg/kg. Rim + lido	SC+local	5ml/kg	72 hours	211	228	222	220	216	234	273	307	341		0	8.05687	5.21327	4.2654	2.36967	10.9005	29.3839	45.4976	61.6114
		L6	Combi; Bup 0,05mg/kg. Rim + lido	SC+local	5ml/kg	72 hours	206	226	224	218	217	242	288	328	368		0	9.70874	8.73786	5.82524	5.33981	17.4757	39.8058	59.2233	78.6408
		L7	Combi; Bup 0,05mg/kg. Rim + lido	SC+local	5ml/kg	72 hours	222	229	228	227	234	246	286	321	357		0	3.15315	2.7027	2.25225	5.40541	10.8108	28.8288	44.5946	60.8108
		L8	Combi; Bup 0,05mg/kg. Rim + lido	SC+local	5ml/kg	72 hours	227	241	243	244	246	264	321	367	407		0	6.1674	7.04846	7.48899	8.37004	16.2996	41.4097	61.674	79.2952
		L9	Combi; Bup 0,05mg/kg. Rim + lido	SC+local	5ml/kg	72 hours	221	235	237	232	230	244	279	317	338		0	6.33484	7.23982	4.97738	4.0724	10.4072	26.2443	43.4389	52.9412
		L10	Combi; Bup 0,05mg/kg. Rim + lido	SC+local	5ml/kg	72 hours	217	227	236	237	234	259	324	369	404		0	4.60829	8.75576	9.21659	7.8341	19.3548	49.3088	70.0461	86.1751
		L11	Combi; Bup 0,05mg/kg. Rim + lido	SC+local	5ml/kg	72 hours	223	238	237	234	230	256	306	341	378		0	6.72646	6.27803	4.93274	3.13901	14.7982	37.2197	52.9148	69.5067
		L12	Combi; Bup 0,05mg/kg. Rim + lido	SC+local	5ml/kg	72 hours	231	244	244	251	248	267	315	356	388		0	5.62771	5.62771	8.65801	7.35931	15.5844	36.3636	54.1126	67.9654

## Sheet: Food
Grey vs white indicates co-housing
																	Body-weight										Food-intake in g/kg bodyweight
		animal	groups	Adm.	amount	Coverage	Dag 0	Day 1	day 2	day 3	day 5	day 7	day 14	day 21	day 28		Dag 0	Day 1	day 2	day 3	day 5	day 7	day 14	day 21	day 28			Dag 0	Day 1	day 2	day 3	day 5	day 7	day 14	day 21	day 28
	Group A	A1	Control				51	55	58	53	56	60	62	65	63		243	252	256	266	282	312	354	409	443		Rat 1+2	101.796	106.383	108.614	96.3636	96.5517	94.6372	84.1248	77.0142	69.0033
		A2	Control														258	265	278	284	298	322	383	435	470		Rat 3+4	107.724	102.564	96.3391	101.289	98.39	97.3597	81.8308	75.0308	71.8294
		A3	Control				53	52	50	55	55	59	59	61	64		241	246	254	262	262	294	338	377	406		Rat 5+6	111.364	106.754	105.485	96.9072	100.952	102.334	80.1815	78.6667	75.4258
		A4	Control														251	261	265	281	297	312	383	436	485		Rat 7+8	119.91	110.132	108.511	103.734	106.178	99.2647	86.2866	74.4828	73.6579
		A5	Control				49	49	50	47	53	57	53	59	62		225	234	245	251	273	287	345	399	438		Rat 9+10	99.7963	105.263	100.952	92.081	92.1739	93.1373	79.4326	73.7387	71.1744
		A6	Control														215	225	229	234	252	270	316	351	384		Rat 11+12	93.361	97.3631	99.4152	91.9325	91.7108	89.8502	74.1279	77.0252	68.1818
		A7	Control				53	50	51	50	55	54	56	54	59		229	237	242	249	268	282	334	353	407		Rat 13+14	109.62	109.442	109.959	102.616	106.061	90.9091	83.8509	72.4234	71.5232
		A8	Control														213	217	228	233	250	262	315	372	394		Rat 15+16	122.318	112.936	100.592	111.531	109.319	99.1597	83.4512	79.7011	68.7285
		A9	Control				49	54	53	50	53	57	56	57	60		251	262	268	277	293	313	358	391	426		Rat 17+18	120.181	101.099	103.004	103.093	107.9	100.365	88.5093	76.9231	67.7291
		A10	Control														240	251	257	266	282	299	347	382	417
		A11	Control				45	48	51	49	52	54	51	58	57		233	239	248	258	274	289	329	362	399
		A12	Control														249	254	265	275	293	312	359	391	437
		A13	Control				49	51	53	51	56	50	54	52	54		228	237	247	256	274	287	342	384	407
		A14	Control														219	229	235	241	254	263	302	334	348
		A15	Control				57	55	51	59	61	59	59	64	60		233	245	252	264	280	298	353	404	438
		A16	Control														233	242	255	265	278	297	354	399	435
		A17	Control				53	46	48	50	56	55	57	56	51		226	235	242	252	273	289	346	394	404
		A18	Control														215	220	224	233	246	259	298	334	349			Dag 0	Day 1	day 2	day 3	day 5	day 7	day 14	day 21	day 28
	Group B	B1	Control + von Frey				45	53	65	52	58	60	61	62	60		250	253	259	271	285	302	352	390	431		Rat 1+2	91.0931	107.287	127.953	97.7444	103.387	101.351	88.6628	80.207	71.0059
		B2	Control + von Frey														244	241	249	261	276	290	336	383	414		Rat 3+4	127.389	131.291	98.1595	104.743	106.814	92.8196	77.961	72.6552	71.3422
		B3	Control + von Frey				60	60	48	53	58	53	52	55	59		226	222	235	244	262	273	324	368	399		Rat 6	113.978	121.457	108.108	96.2963	105.634	105.611	82.8571	74.7423	67.9157
		B4	Control + von Frey														245	235	254	262	281	298	343	389	428		Rat 7+8	108.046	103.926	104.911	98.2906	99.0099	93.2836	79.2393	80.0562	65.7216
		B5	Control + von Frey				53	30	28	26	30	32	29	29	29		252	247	259	270	284	303	350	388	427		Rat 9+10	111.842	112.583	102.128	104.723	102.273	96.7742	80.6697	76.2032	75.495
		B6	Control + von Frey				47	45	47	46	50	50	50	57	51		213	213	218	229	250	263	322	346	374		Rat 11	108.051	104.348	123.404	110.656	106.061	97.1223	88.0503	78.4314	81.6327
		B7	Control + von Frey														222	220	230	239	255	273	309	366	402		Rat 13+14	105.788	107.422	95.6848	100.358	99.8308	97.4441	75.4458	63.4146	66.4452
		B8	Control + von Frey				51	51	48	51	54	54	53	57	61		219	218	225	234	253	265	314	352	376		Rat 15+16	107.287	105.159	100.386	96.2963	93.1034	98.0392	75.3912	70.6033	64.3275
		B9	Control + von Frey														237	235	245	253	275	293	343	396	432
		B10	Control + von Frey				51	24	29	27	28	27	28	28	32		236	230	235	244	264	278	318	357	392
		B11	Control + von Frey				53	55	51	56	59	61	55	52	60		250	257	266	277	292	312	359	399	444
		B12	Control + von Frey														251	255	267	281	299	314	370	421	459
		B13	Control + von Frey				53	53	52	52	54	60	53	55	55		245	250	256	272	292	307	355	397	437
		B14	Control + von Frey														249	254	262	268	288	305	348	382	418			Dag 0	Day 1	day 2	day 3	day 5	day 7	day 14	day 21	day 28
		C1	Vehicle	SC	5ml/kg		33	33	38	34	51	50	60	59	52		214	217	228	233	248	268	332	393	438		Rat 1+2	83.7563	82.2943	90.9091	79.4393	111.354	101.42	99.5025	83.4512	66.838
		C2	Vehicle	SC	5ml/kg												180	184	190	195	210	225	271	314	340		Rat 3+4	78.8043	110.236	88.3117	84.1584	95.8904	98.1211	89.6552	76.3473	66.5742
		C3	Vehicle	SC	5ml/kg		29	42	34	34	42	47	52	51	48		189	192	187	202	217	237	286	335	361		Rat 5+6	99.7375	85.0515	99.7506	92.6366	105.96	95.9184	93.3333	78.4884	63.2571
	Group C	C4	Vehicle	SC	5ml/kg												179	189	198	202	221	242	294	333	360		Rat 7+8	105.263	86.1723	101.562	90.566	93.6396	90.9091	79.3201	73.14	66.9014
		C5	Vehicle	SC	5ml/kg		38	33	40	39	48	47	56	54	47		186	189	194	204	221	243	293	331	361		Rat 9+10	105.691	94	91.9765	93.1099	90.2778	84.5771	78.3217	67.0807	68.4624
		C6	Vehicle	SC	5ml/kg												195	199	207	217	232	247	307	357	382		Rat 11+12	114.919	83.8446	105.882	97.7011	91.3978	93.3786	81.7791	81.7121	77.6583
		C7	Vehicle	SC	5ml/kg		52	43	52	48	53	54	56	58	57		247	247	253	262	279	293	339	381	414		Rat 13+14	106.987	88.6918	75.8929	86.7679	91.4634	89.3536	83.7359	72.1358	72.8218
		C8	Vehicle	SC	5ml/kg												247	252	259	268	287	301	367	412	438		Rat 15+16	105.495	96.7742	98.3264	95.5285	95.9693	83.7887	76.6773	72.7532	68.5112
		C9	Vehicle	SC	5ml/kg		52	47	47	50	52	51	56	54	61		245	248	255	265	289	306	363	412	454		Rat 17+18	110.855	89.2449	102.222	105.832	102.249	83.9844	79.0861	72.4409	70.901
		C10	Vehicle	SC	5ml/kg												247	252	256	272	287	297	352	393	437		Rat 19+20	118.834	72.8929	96.7033	96.9072	96.6469	97.786	91.2	81.3124	67.7291
		C11	Vehicle	SC	5ml/kg		57	41	54	51	51	55	57	63	65		245	243	254	260	282	295	354	390	429		Rat 21+22	113.734	87.5	98.3936	109.804	99.8152	98.4183	80.597	72.7513	65.6934
		C12	Vehicle	SC	5ml/kg												251	246	256	262	276	294	343	381	408		Rat 23+24	125	95.0226	86.0927	121.086	97.6562	99.4475	90.3427	80.4438	72.1519
		C13	veh	SC	5ml/kg		49	40	34	40	45	47	52	51	56		221	220	226	233	241	254	293	329	357		Rat 25+26	108.235	98.8506	101.58	96.2801	87.6827	92.7022	85.7143	71.1176	71.3324
		C14	veh	SC	5ml/kg												237	231	222	228	251	272	328	378	412		Rat 27+28	111.597	90.9091	101.031	97.4155	99.0654	97.561	77.7605	65.9341	67.43
		C15	veh	SC	5ml/kg		48	45	47	47	50	46	48	51	52		227	236	242	249	264	281	322	362	397		Rat 29+30	115.196	94.8905	102.138	97.9499	104.701	95.8084	90.4523	74.0203	67.2043
		C16	veh	SC	5ml/kg												228	229	236	243	257	268	304	339	362
		C17	veh	SC	5ml/kg		48	39	46	49	50	43	45	46	48		205	209	212	218	230	246	274	311	326
		C18	veh	SC	5ml/kg												228	228	238	245	259	266	295	324	351
		C19	Vehicle	SC	5ml/kg		53	32	44	47	49	53	57	57	51		221	218	225	242	254	273	311	350	368
		C20	Vehicle	SC	5ml/kg												225	221	230	243	253	269	314	351	385
		C21	Vehicle	SC	5ml/kg		53	42	49	56	54	56	54	55	54		226	228	237	244	261	272	325	365	397
		C22	Vehicle	SC	5ml/kg												240	252	261	266	280	297	345	391	425
		C23	Vehicle	SC	5ml/kg		54	42	39	58	50	54	58	58	57		214	219	226	240	255	271	319	360	397
		C24	Vehicle	SC	5ml/kg												218	223	227	239	257	272	323	361	393
		C25	Vehicle	SC	5ml/kg		46	43	45	44	42	47	51	49	53		207	209	211	216	225	239	279	327	346
		C26	Vehicle	SC	5ml/kg												218	226	232	241	254	268	316	362	397
		C27	Vehicle	SC	5ml/kg		51	42	49	49	53	56	50	48	53		231	234	243	254	274	292	328	373	405
		C28	Vehicle	SC	5ml/kg												226	228	242	249	261	282	315	355	381
		C29	Vehicle	SC	5ml/kg		47	39	43	43	49	48	54	51	50		212	214	220	228	241	256	304	351	380
		C30	Vehicle	SC	5ml/kg												196	197	201	211	227	245	293	338	364			Dag 0	Day 1	day 2	day 3	day 5	day 7	day 14	day 21	day 28
		D1	buprenophine 0,1mg/kg	SC	5ml/kg	8 hours	35	34	32	33	46	42	51	46	45		188	191	192	197	219	234	277	303	332		Rat 1+2	88.8325	85	79.2079	78.9474	100.437	85.3659	87.7797	70.7692	63.3803
		D2	buprenophine 0,1mg/kg	SC	5ml/kg	8 hours											206	209	212	221	239	258	304	347	378		Rat 3+4	83.7696	54.6875	64.9351	75.7576	119.159	85.9031	87.5912	75.9289	67.5477
		D3	buprenophine 0,1mg/kg	SC	5ml/kg	8 hours	32	21	25	30	51	39	48	47	46		207	207	209	213	232	246	291	334	369		Rat 5+6	69.3069	64.8379	75.4258	73.4597	101.124	90.5263	84.6561	72.9814	64.6976
	Group D	D4	buprenophine 0,1mg/kg	SC	5ml/kg	8 hours											175	177	176	183	196	208	257	285	312		Rat 7+8	103.093	80.5085	90.3491	101.167	96.9479	91.5254	76.9231	68.0101	65.367
		D5	buprenophine 0,1mg/kg	SC	5ml/kg	8 hours	28	26	31	31	45	43	48	47	46		191	182	185	192	202	217	270	316	354		Rat 9+10	104.784	90.9091	88.8889	82.9787	101.365	90.7407	79.7546	68.306	60.8365
		D6	buprenophine 0,1mg/kg	SC	5ml/kg	8 hours											213	219	226	230	243	258	297	328	357		Rat 11+12	109.091	89.0411	100.228	87.4439	94.1423	92.1844	78.9474	77.8816	66.7634
		D7	buprenophine 0,1mg/kg	SC	5ml/kg	8 hours	50	38	44	52	54	54	54	54	57		234	221	227	240	264	280	334	378	413		Rat 13+14	102.45	85.0112	88.1057	99.1561	92.1844	94.3396	77.686	69.9708	72.9443
		D8	buprenophine 0,1mg/kg	SC	5ml/kg	8 hours											251	251	260	274	293	310	368	416	459		Rat 15+16	108.597	81.448	100.446	96.4912	99.3915	94.8767	79.5455	74.6055	62.5
		D9	buprenophine 0,1mg/kg	SC	5ml/kg	8 hours	46	41	40	39	52	49	52	50	48		212	218	219	232	251	265	324	365	393		Rat 17+18	108.889	91.7031	108.28	104.723	95.7031	93.578	84.1121	71.6253	69.4087
		D10	buprenophine 0,1mg/kg	SC	5ml/kg	8 hours											227	233	231	238	262	275	328	367	396		Rat 19+20	117.381	111.359	89.1304	94.3396	101.365	104.972	87.6923	76.8194	66.3391
		D11	buprenophine 0,1mg/kg	SC	5ml/kg	8 hours	48	39	44	39	45	46	45	50	46		206	204	205	207	216	222	246	271	288		Rat 21+22	123.007	73.2265	97.1302	99.7877	100.402	98.3302	82.1705	77.135	69.7385
		D12	buprenophine 0,1mg/kg	SC	5ml/kg	8 hours											234	234	234	239	262	277	324	371	401		Rat 23+24	118.79	101.053	94.6502	92.1569	94.7177	98.9583	82.8402	70.7733	66.823
		D13	buprenophine 0,1mg/kg	SC	5ml/kg	8 hours	46	38	40	47	46	50	47	48	55		227	224	227	235	249	261	298	335	364		Rat 25+26	112.195	92.9095	93.0788	97.2222	100.642	94.3775	80.895	69.8366	68.2451
		D14	buprenophine 0,1mg/kg	SC	5ml/kg	8 hours											222	223	227	239	250	269	307	351	390		Rat 27+28	110.132	97.1302	92.4731	98.9474	95.7031	92.9368	79.1599	75.0708	72.3514
		D15	buprenophine 0,1mg/kg	SC	5ml/kg	8 hours	48	36	45	44	49	50	49	52	47		214	216	219	222	240	250	290	331	357		Rat 29+30	109.62	87.6404	98.6842	93.617	98.1964	99.0654	84.2607	75.419	67.1835
		D16	buprenophine 0,1mg/kg	SC	5ml/kg	8 hours											228	226	229	234	253	277	326	366	395
		D17	buprenophine 0,1mg/kg	SC	5ml/kg	8 hours	49	42	51	51	49	51	54	52	54		212	216	222	230	240	254	295	337	361
		D18	buprenophine 0,1mg/kg	SC	5ml/kg	8 hours											238	242	249	257	272	291	347	389	417
		D19	buprenophine 0,1mg/kg	SC	5ml/kg	8 hours	52	50	41	45	52	57	57	57	54		228	229	236	245	264	279	336	387	425
		D20	buprenophine 0,1mg/kg	SC	5ml/kg	8 hours											215	220	224	232	249	264	314	355	389
		D21	buprenophine 0,1mg/kg	SC	5ml/kg	8 hours	54	32	44	47	50	53	53	56	56		219	223	229	240	254	275	325	367	402
		D22	buprenophine 0,1mg/kg	SC	5ml/kg	8 hours											220	214	224	231	244	264	320	359	401
		D23	buprenophine 0,1mg/kg	SC	5ml/kg	8 hours	55	48	46	47	52	57	56	54	57		234	239	246	257	278	291	338	385	422
		D24	buprenophine 0,1mg/kg	SC	5ml/kg	8 hours											229	236	240	253	271	285	338	378	431
		D24	buprenophine 0,1mg/kg	SC	5ml/kg	8 hours	46	38	39	42	47	47	47	47	49		205	207	211	217	235	251	292	336	356
		D26	buprenophine 0,1mg/kg	SC	5ml/kg	8 hours											205	202	208	215	232	247	289	337	362
		D27	buprenophine 0,1mg/kg	SC	5ml/kg	8 hours	50	44	43	47	49	50	49	53	56		222	224	230	233	247	261	301	349	381
		D28	buprenophine 0,1mg/kg	SC	5ml/kg	8 hours											232	229	235	242	265	277	318	357	393
		D29	buprenophine 0,1mg/kg	SC	5ml/kg	8 hours	49	39	45	44	49	53	53	54	52		227	226	230	239	251	275	329	380	416
		D30	buprenophine 0,1mg/kg	SC	5ml/kg	8 hours											220	219	226	231	248	260	300	336	358			Dag 0	Day 1	day 2	day 3	day 5	day 7	day 14	day 21	day 28
		E1	buprenophine 0,1mg/kg	SC	5ml/kg	72 hours	36	30	33	15	41	45	56	54	52		204	207	206	204	215	242	302	349	384		Rat 1+2	91.8367	73.8916	80.6846	37.9747	98.0861	95.7447	93.4891	77.2532	67.5325
		E2	buprenophine 0,1mg/kg	SC	5ml/kg	72 hours											188	199	203	191	203	228	297	350	386		Rat 3+4	91.3706	101.655	51.4019	47.8469	84.507	94.8276	89.81	69.5915	63.3423
		E3	buprenophine 0,1mg/kg	SC	5ml/kg	72 hours	36	43	22	20	36	44	52	46	47		197	210	214	210	214	232	295	333	372		Rat 5+6	75.5668	47.836	43.2802	64.0732	89.2857	86.8687	80.3279	62.6781	61.9355
	Gruppe E	E4	buprenophine 0,1mg/kg	SC	5ml/kg	72 hours											197	213	214	208	212	232	284	328	370		Rat 7+8	100.218	66.2393	84.7458	95.2381	86.8644	99.0291	87.7193	71.831	69.7085
		E5	buprenophine 0,1mg/kg	SC	5ml/kg	72 hours	30	21	19	28	40	43	49	44	48		181	232	228	226	235	260	320	368	406		Rat 9+10	105.263	83.0116	85.8779	84.13	84.453	98.5663	84.18	69.9126	64.0449
		E6	buprenophine 0,1mg/kg	SC	5ml/kg	72 hours											216	207	211	211	213	235	290	334	369		Rat 11+12	107.66	86.3454	82.996	80	79.0021	93.1559	80.9524	82.8652	68.3544
		E7	buprenophine 0,1mg/kg	SC	5ml/kg	72 hours	46	31	40	46	41	51	55	51	55		244	243	247	258	246	270	328	368	411
		E8	buprenophine 0,1mg/kg	SC	5ml/kg	72 hours											215	225	225	225	226	245	299	342	378
		E9	buprenophine 0,1mg/kg	SC	5ml/kg	72 hours	52	43	45	44	44	55	58	56	57		233	248	247	244	245	260	325	378	420
		E10	buprenophine 0,1mg/kg	SC	5ml/kg	72 hours											261	270	277	279	276	298	364	423	470
		E11	buprenophine 0,1mg/kg	SC	5ml/kg	72 hours	52	43	41	40	38	49	51	59	54		245	253	252	252	244	263	303	336	369
		E12	buprenophine 0,1mg/kg	SC	5ml/kg	72 hours											238	245	242	248	237	263	327	376	421			Dag 0	Day 1	day 2	day 3	day 5	day 7	day 14	day 21	day 28
		F1	bup. 1mg/kg in nutella	PO	2g/kg	8 hours	37	29	34	39	46	47	61	58	51		208	220	218	226	236	254	306	352	385		Rat 1+2	93.4343	70.7317	82.9268	91.9811	102.45	96.1145	100.826	83.6941	66.9291
		F2	bup. 1mg/kg in nutella	PO	2g/kg	8 hours											188	190	192	198	213	235	299	341	377		Rat 3+4	75.188	66.0377	85.5107	72.77	96.3597	96.4567	92.3379	71.1176	66.8449
		F3	bup. 1mg/kg in nutella	PO	2g/kg	8 hours	30	28	36	31	45	49	47	49	50		205	218	218	224	247	264	216	363	394		Rat 5+6	73.7913	84.7458	87.8049	71.7703	113.786	93.2039	84.7176	72.4852	67.4764
	Gruppe F	F4	bup. 1mg/kg in nutella	PO	2g/kg	8 hours											194	206	203	202	220	244	293	326	354		Rat 7+8	96.7078	99.8043	87.3016	88.2353	90.4059	98.7654	83.5866	74.4249	71.5166
		F5	bup. 1mg/kg in nutella	PO	2g/kg	8 hours	29	35	36	30	52	48	51	49	50		192	203	203	204	222	248	292	329	361		Rat 9+10	109.244	103.448	92.9293	91.0891	97.3783	98.5663	79.3413	70.4787	67.4847
		F6	bup. 1mg/kg in nutella	PO	2g/kg	8 hours											201	210	207	214	235	267	310	347	380		Rat 11+12	96.2801	87.6827	88.0503	74.2268	93.0233	89.4161	75.969	71.9225	62.1039
		F7	bup. 1mg/kg in nutella	PO	2g/kg	8 hours	47	51	44	45	49	56	55	55	58		239	255	248	252	264	277	321	356	395
		F8	bup. 1mg/kg in nutella	PO	2g/kg	8 hours											247	256	256	258	278	290	337	383	416
		F9	bup. 1mg/kg in nutella	PO	2g/kg	8 hours	52	51	46	46	52	55	53	53	55		243	252	253	254	268	282	332	377	418
		F10	bup. 1mg/kg in nutella	PO	2g/kg	8 hours											233	241	242	251	266	276	336	375	397
		F11	bup. 1mg/kg in nutella	PO	2g/kg	8 hours	44	42	42	36	48	49	49	52	49		233	243	239	246	263	281	331	371	405
		F12	bup. 1mg/kg in nutella	PO	2g/kg	8 hours											224	236	238	239	253	267	314	352	384			Dag 0	Day 1	day 2	day 3	day 5	day 7	day 14	day 21	day 28
	Group G	G1	bup. 1mg/kg in nutella	PO	2g/kg	72 hours	38	10	14	12	18	23	29	23	34		222	233	239	239	232	244	305	358	396		Rat 1+2	171.171	42.9185	58.5774	50.2092	77.5862	94.2623	95.082	64.2458	85.8586
		G2	bup. 1mg/kg in nutella	PO	2g/kg	72 hours		Single										Dead in anesthesia									Rat 3+4	89.372	41.6667	28.9157	58.2751	86.9565	77.5862	95.6522	73.6842	75.6757
		G3	bup. 1mg/kg in nutella	PO	2g/kg	72 hours	37	17	12	25	38	36	55	49	56		195	210	215	219	221	238	294	343	379		Rat 5+6	90.6801	50.8906	33.9426	50.2513	83.7438	99.5475	85.8144	71.7489	59.1472
		G4	bup. 1mg/kg in nutella	PO	2g/kg	72 hours											219	198	200	210	216	226	281	322	361		Rat 7+8	100.418	80.8679	74.856	73.1707	78.2123	84.8375	82.9694	66.1578	64.7059
		G5	bup. 1mg/kg in nutella	PO	2g/kg	72 hours	36	20	13	20	34	44	49	48	43		181	168	158	171	180	190	264	315	345		Rat 9+10	102.083	91.6179	77.5194	73.2177	72.5191	76.9231	84.0841	67.6393	68.5435
		G6	bup. 1mg/kg in nutella	PO	2g/kg	72 hours											216	225	225	227	226	252	307	354	382		Rat 11+12	96.3597	80.6452	83.004	68.6275	80	81.5534	74.6032	68.3403	67.2478
		G7	bup. 1mg/kg in nutella	PO	2g/kg	72 hours	48	41	39	39	42	47	57	52	55		236	253	261	268	269	273	329	374	398
		G8	bup. 1mg/kg in nutella	PO	2g/kg	72 hours											242	254	260	265	268	281	358	412	452
		G9	bup. 1mg/kg in nutella	PO	2g/kg	72 hours	49	47	40	38	38	42	56	51	56		243	259	259	260	264	274	332	375	408
		G10	bup. 1mg/kg in nutella	PO	2g/kg	72 hours											237	254	257	259	260	272	334	379	409
		G11	bup. 1mg/kg in nutella	PO	2g/kg	72 hours	45	40	42	35	40	42	47	49	54		239	253	258	260	246	255	309	348	387
		G12	bup. 1mg/kg in nutella	PO	2g/kg	72 hours											228	243	248	250	254	260	321	369	416
		G13	bup. 1mg/kg in nutella	PO	2g/kg	72 hours	43	41	33	30	36	44	55	53	45		226	237	232	232	234	251	310	361	397
		G14	bup. 1mg/kg in nutella	PO	2g/kg	72 hours											220	234	243	245	239	250	304	349	384			Dag 0	Day 1	day 2	day 3	day 5	day 7	day 14	day 21	day 28
	Group H	H1	Rimadyl, 5mg/kg, 24h	SC	5ml/kg	24 hours	58	46	44	44	54	56	64	60	63		241	245	244	257	277	296	358	404	456		Rat 1+2	121.086	94.4559	89.9796	84.7784	97.1223	95.2381	90.9091	75.188	70.5487
		H2	Rimadyl, 5mg/kg, 24h	SC	5ml/kg	24 hours											238	242	245	262	279	292	346	394	437		Rat 3+4	101.911	86.4198	100.806	93.8697	91.2343	88.8889	82.963	68.6406	69.5971
		H3	Rimadyl, 5mg/kg, 24h	SC	5ml/kg	24 hours	48	42	50	49	51	52	56	51	57		249	257	260	276	295	304	347	369	406		Rat 5+6	112.554	94.3396	101.626	109.405	99.6377	99.8308	85.9599	67.1937	68.0437
		H4	Rimadyl, 5mg/kg, 24h	SC	5ml/kg	24 hours											222	229	236	246	264	281	328	374	413		Rat 7+8	117.783	91.954	104.911	91.1063	95.0495	96.4083	79.1139	71.73	62.6598
		H5	Rimadyl, 5mg/kg, 24h	SC	5ml/kg	24 hours	52	45	50	57	55	59	60	51	56		227	235	243	260	274	294	347	392	434		Rat 9+10	117.371	98.3982	101.996	95.5414	101.19	87.5233	81.7308	71.831	71.4286
		H6	Rimadyl, 5mg/kg, 24h	SC	5ml/kg	24 hours											235	242	249	261	278	297	351	367	389		Rat 11+12	111.359	91.3043	91.8803	93.1174	91.0816	96.0854	83.5866	72.2892	64.8715
		H7	Rimadyl, 5mg/kg, 24h	SC	5ml/kg	24 hours	51	40	47	42	48	51	50	51	49		233	232	240	245	267	280	332	376	410
		H8	Rimadyl, 5mg/kg, 24h	SC	5ml/kg	24 hours											200	203	208	216	238	249	300	335	372
		H9	Rimadyl, 5mg/kg, 24h	SC	5ml/kg	24 hours	50	43	46	45	51	47	51	51	56		207	209	216	226	242	256	298	339	375
		H10	Rimadyl, 5mg/kg, 24h	SC	5ml/kg	24 hours											219	228	235	245	262	281	326	371	409
		H11	Rimadyl, 5mg/kg, 24h	SC	5ml/kg	24 hours	50	42	43	46	48	54	55	54	53		231	241	245	258	276	294	346	394	428
		H12	Rimadyl, 5mg/kg, 24h	SC	5ml/kg	24 hours											218	219	223	236	251	268	312	353	389			Dag 0	Day 1	day 2	day 3	day 5	day 7	day 14	day 21	day 28
	Group I	I1	Rimadyl, 5mg/kg, SC, 72h	SC	5ml/kg	72 hours	54	16	26	6	13	20	30	29	30		224	227	236	233	224	244	304	352	398		Rat 1+2	115.139	33.7553	52.8455	12.0724	25.6917	37.4532	45.9418	39.031	36.0577
		I2	Rimadyl, 5mg/kg, SC, 72h	SC	5ml/kg	72 hours		22	28	26	29	26	30	29	29		245	247	256	264	282	290	349	391	434		Rat 3+4	117.647	95.339	98.1211	79.1075	95.057	102.703	87.218	76.9231	70.5882
		I3	Rimadyl, 5mg/kg, SC, 72h	SC	5ml/kg	72 hours	54	45	47	39	50	57	58	59	60		226	231	236	239	256	272	318	355	391		Rat 5+6	118.896	74.3802	71.1382	72.2892	81.1808	104.895	94.2857	71.4286	72.8929
		I4	Rimadyl, 5mg/kg, SC, 72h	SC	5ml/kg	72 hours											233	241	243	254	270	283	347	412	459		Rat 7+8	102.845	91.6667	102.204	94.6746	93.1099	89.317	79.5796	74.9665	65.6753
		I5	Rimadyl, 5mg/kg, SC, 72h	SC	5ml/kg	72 hours	56	36	35	36	22	30	33	28	32		234	239	249	260	271	286	350	392	439		Rat 9+10	114.558	93.4579	106.095	70.615	85.9539	107.632	95.7096	85.044	68.152
		I6	Rimadyl, 5mg/kg, SC, 72h	SC	5ml/kg	72 hours											237	245	243	238	dead						Rat 11+12	112.613	90.708	102.784	96.6387	95.1456	98.3302	84.2607	69.6662	65.9489
		I7	Rimadyl, 5mg/kg, SC, 72h	SC	5ml/kg	72 hours	47	44	51	48	50	51	53	56	53		217	225	235	235	249	267	307	346	371
		I8	Rimadyl, 5mg/kg, SC, 72h	SC	5ml/kg	72 hours											240	255	264	272	288	304	359	401	436
		I9	Rimadyl, 5mg/kg, SC, 72h	SC	5ml/kg	72 hours	48	40	47	31	41	55	58	58	52		216	221	230	222	243	259	309	351	392
		I10	Rimadyl, 5mg/kg, SC, 72h	SC	5ml/kg	72 hours											203	207	213	217	234	252	297	331	371
		I11	Rimadyl, 5mg/kg, SC, 72h	SC	5ml/kg	72 hours	50	41	48	46	49	53	53	48	49		216	222	227	232	250	261	304	327	355
		I12	Rimadyl, 5mg/kg, SC, 72h	SC	5ml/kg	72 hours											228	230	240	244	265	278	325	362	388			Dag 0	Day 1	day 2	day 3	day 5	day 7	day 14	day 21	day 28
	Group J	J1	Lidokain, irrigation	local			53	43	56	44	57	57	60	58	58		237	242	251	261	275	297	345	391	428		Rat 1+2	115.217	91.8803	114.519	86.6142	104.972	97.4359	88.7574	75.0323	68.8019
		J2	Lidokain, irrigation	local													223	226	238	247	268	288	331	382	415		Rat 3+4	113.586	90.708	80.1782	81.1966	102.564	97.0696	83.9813	77.4457	71.0784
		J3	Lidokain, irrigation	local			51	41	36	38	52	53	54	57	58		234	230	228	239	260	280	332	384	427		Rat 5+6	108.333	100	107.356	94.162	98.0392	95	84.7701	69.5876	62.8707
		J4	Lidokain, irrigation	local													215	222	221	229	247	266	311	352	389		Rat 7+8	124.682	97.2569	115.108	82.3529	95.2381	109.705	89.317	79.3157	72.9614
		J5	Lidokain, irrigation	local			52	49	54	50	55	57	59	54	53		239	243	251	264	277	295	348	382	412		Rat 9+10	113.122	90.5077	98.9247	96.5092	95.057	95.8409	80	73.4694	61.6175
		J6	Lidokain, irrigation	local													241	247	252	267	284	305	348	394	431		Rat 11+12	106.095	95.9821	107.296	98.3607	100.569	100.182	91.3313	79.0191	71.161
		J7	Lidokain, irrigation	local			49	39	48	35	42	52	51	51	51		200	203	211	210	212	230	282	316	341
		J8	Lidokain, irrigation	local													193	198	206	215	229	244	289	327	358
		J9	Lidokain, irrigation	local			50	41	46	47	50	53	52	54	48		234	240	247	256	275	287	335	372	389
		J10	Lidokain, irrigation	local													208	213	218	231	251	266	315	363	390
		J11	Lidokain, irrigation	local			47	43	50	48	53	55	59	58	57		231	233	244	254	272	279	326	365	398
		J12	Lidokain, irrigation	local													212	215	222	234	255	270	320	369	403			Dag 0	Day 1	day 2	day 3	day 5	day 7	day 14	day 21	day 28
	Group K	K1	Combo; Rim, bup, lido	SC+local	5ml/kg	72 hours	53	42	37	24	16	28	26	29	32		226	239	230	215	200	Euthanized day 5					Rat 1+2	118.304	88.6076	80.0866	53.8117	37.3832	108.527	79.5107	75.5208	74.0741
	High combo	K2	Combo; Rim, bup, lido	SC+local	5ml/kg	72 hours											222	235	232	231	228	258	327	384	432		Rat 3+4	104.603	86.3454	78.1563	79.5229	54.5073	93.2836	86.8263	73.8342	67.1378
		K3	Combo; Rim, bup, lido	SC+local	5ml/kg	72 hours	50	43	39	40	26	50	58	57	57		233	243	247	251	247	276	338	389	424		Rat 5+6	107.383	58.0645	76.4192	54.1761	28.3019	90.1639	77.9661	67.2783	72.7763
		K4	Combo; Rim, bup, lido	SC+local	5ml/kg	72 hours											245	255	252	252	230	260	330	383	425		Rat 7+8	112.385	34.5622	43.8799	36.6972	54.9199	47.1092	39.9306	39.039	35.7143
		K5	Combo; Rim, bup, lido	SC+local	5ml/kg	72 hours	48	27	35	24	12	22	23	22	27		230	237	228	217	201	Euthanized day 5					Rat 9+10	107.692	80.3383	85.9539	81.0811	90.5172	97.0297	77.6699	67.8925	66.1578
		K6	Combo; Rim, bup, lido	SC+local	5ml/kg	72 hours											217	228	230	226	223	244	295	327	371		Rat 11+12	111.111	59.2417	50.3597	40.7674	97.3451	99.6016	86.262	75.2089	58.9744
		K7	Combo; Rim, bup, lido	SC+local	5ml/kg	72 hours	49	15	19	16	24	22	23	26	26		224	224	223	228	222	235	285	332	362		Rat 13+14	106.029	56.6802	69.6721	45.045	58.296	96.2343	76.6551	62.8743	71.6253
		K8	Combo; Rim, bup, lido	SC+local	5ml/kg	72 hours		18	17	14	20	24	21	25	28		212	210	210	208	215	232	291	334	366		Rat 15+16	112.766	41.3386	70.5882	57.4949	38.6266	95.8333	76.9231	71.2166	71.8232
		K9	Combo; Rim, bup, lido	SC+local	5ml/kg	72 hours	49	38	41	39	42	49	48	48	52		232	245	245	248	235	252	304	350	394		Rat 17+18	105.578	92.5926	95.4128	64.0301	41.1523	95.7854	90.9091	88	76.0095
		K10	Combo; Rim, bup, lido	SC+local	5ml/kg	72 hours											223	228	232	233	229	253	314	357	392
		K11	Combo; Rim, bup, lido	SC+local	5ml/kg	72 hours	46	25	21	17	22	25	27	27	23		214	221	217	224	226	251	313	359	390
		K12	Combo; Rim, bup, lido	SC+local	5ml/kg	72 hours											200	201	200	193	Euthanized day 3
		K13	Combo; Rim, bup, lido	SC+local	5ml/kg	72 hours	51	14	17	10	13	23	22	21	26		244	247	244	222	223	239	287	334	363
		K14	Combo; Rim, bup, lido	SC+local	5ml/kg	72 hours		Dead in anesthesia									237	Dead in anesthesia
		K15	Combo; Rim, bup, lido	SC+local	5ml/kg	72 hours	53	21	36	28	18	23	22	24	26		227	249	249	236	229	240	286	337	362
		K16	Combo; Rim, bup, lido	SC+local	5ml/kg	72 hours											243	259	261	251	237	Euthanized day 5
		K17	Combo; Rim, bup, lido	SC+local	5ml/kg	72 hours	53	50	52	34	10	25	29	33	32		250	271	273	268	Euthanized day 3
		K18	Combo; Rim, bup, lido	SC+local	5ml/kg	72 hours											252	269	272	263	243	261	319	375	421			Dag 0	Day 1	day 2	day 3	day 5	day 7	day 14	day 21	day 28
	Group L	L1	Combi; Bup 0,05mg/kg. Rim + lido	SC+local	5ml/kg	72 hours	48	38	43	40	39	47	46	43	44		223	238	236	230	231	245	283	319	344		Rat 1+2	108.352	79.4979	90.5263	86.7679	82.9787	94.1884	78.0985	65.053	60.9418
	Low combo	L2	Combi; Bup 0,05mg/kg. Rim + lido	SC+local	5ml/kg	72 hours											220	240	239	231	239	254	306	342	378		Rat 3+4	109.223	89.4118	83.1409	88.3721	91.3242	89.7704	84.2105	73.5069	66.8524
		L3	Combi; Bup 0,05mg/kg. Rim + lido	SC+local	5ml/kg	72 hours	45	38	36	38	40	43	48	48	48		198	205	208	207	209	231	273	318	347		Rat 5+6	103.118	85.9031	80.7175	91.3242	90.0693	92.437	76.6488	66.1417	63.4697
		L4	Combi; Bup 0,05mg/kg. Rim + lido	SC+local	5ml/kg	72 hours											214	220	225	223	229	248	297	335	371		Rat 7+8	104.677	82.9787	104.034	99.7877	89.5833	96.0784	84.0198	68.314	74.6073
		L5	Combi; Bup 0,05mg/kg. Rim + lido	SC+local	5ml/kg	72 hours	43	39	36	40	39	44	43	42	45		211	228	222	220	216	234	273	307	341		Rat 9+10	102.74	90.9091	84.5666	89.5522	92.6724	91.4513	91.2106	68.5131	64.69
		L6	Combi; Bup 0,05mg/kg. Rim + lido	SC+local	5ml/kg	72 hours											206	226	224	218	217	242	288	328	368		Rat 11+12	107.93	89.2116	85.2391	94.8454	92.0502	87.9541	72.4638	67.4319	67.8851
		L7	Combi; Bup 0,05mg/kg. Rim + lido	SC+local	5ml/kg	72 hours	47	39	49	47	43	49	51	47	57		222	229	228	227	234	246	286	321	357
		L8	Combi; Bup 0,05mg/kg. Rim + lido	SC+local	5ml/kg	72 hours											227	241	243	244	246	264	321	367	407
		L9	Combi; Bup 0,05mg/kg. Rim + lido	SC+local	5ml/kg	72 hours	45	42	40	42	43	46	55	47	48		221	235	237	232	230	244	279	317	338
		L10	Combi; Bup 0,05mg/kg. Rim + lido	SC+local	5ml/kg	72 hours											217	227	236	237	234	259	324	369	404
		L11	Combi; Bup 0,05mg/kg. Rim + lido	SC+local	5ml/kg	72 hours	49	43	41	46	44	46	45	47	52		223	238	237	234	230	256	306	341	378
		L12	Combi; Bup 0,05mg/kg. Rim + lido	SC+local	5ml/kg	72 hours											231	244	244	251	248	267	315	356	388

## Sheet: Welfare-score
Grey vs white indicates co-housing
		animal	groups	Adm.	amount	Coverage	Dag 0	Day 1	day 2	day 3	day 5	day 7	day 14	day 21	day 28
	Group A	A1	Control				0	0	0	0	0	0	0	0	0
		A2	Control				0	0	0	0	0	0	0	0	0
		A3	Control				0	0	0	0	0	0	0	0	0
		A4	Control				0	0	0	0	0	0	0	0	0
		A5	Control				0	0	0	0	0	0	0	0	0
		A6	Control				0	0	0	0	0	0	0	0	0
		A7	Control				0	0	0	0	0	0	0	0	0
		A8	Control				0	0	0	0	0	0	0	0	0
		A9	Control				0	0	0	0	0	0	0	0	0
		A10	Control				0	0	0	0	0	0	0	0	0
		A11	Control				0	0	0	0	0	0	0	0	0
		A12	Control				0	0	0	0	0	0	0	0	0
		A13	Control				0	0	0	0	0	0	0	0	0
		A14	Control				0	0	0	0	0	0	0	0	0
		A15	Control				0	0	0	0	0	0	0	0	0
		A16	Control				0	0	0	0	0	0	0	0	0
		A17	Control				0	0	0	0	0	0	0	0	0
		A18	Control				0	0	0	0	0	0	0	0	0
	Group B	B1	Control + von Frey				0	0	0	0	0	0	0	0	0
		B2	Control + von Frey				0	0	0	0	0	0	0	0	0
		B3	Control + von Frey				0	0	0	0	0	0	0	0	0
		B4	Control + von Frey				0	0	0	0	0	0	0	0	0
		B5	Control + von Frey				0	0	0	0	0	0	0	0	0
		B6	Control + von Frey				0	0	0	0	0	0	0	0	0
		B7	Control + von Frey				0	0	0	0	0	0	0	0	0
		B8	Control + von Frey				0	0	0	0	0	0	0	0	0
		B9	Control + von Frey				0	0	0	0	0	0	0	0	0
		B10	Control + von Frey				0	0	0	0	0	0	0	0	0
		B11	Control + von Frey				0	0	0	0	0	0	0	0	0
		B12	Control + von Frey				0	0	0	0	0	0	0	0	0
		B13	Control + von Frey				0	0	0	0	0	0	0	0	0
		B14	Control + von Frey				0	0	0	0	0	0	0	0	0
		C1	Vehicle	SC	5ml/kg		0	0	0	0	0	0	0	0	0
		C2	Vehicle	SC	5ml/kg		0	0	0	0	0	0	0	0	0
		C3	Vehicle	SC	5ml/kg		0	0	0	0.4	0	0	0	0	0
	Group C	C4	Vehicle	SC	5ml/kg		0	0	0	0	0	0	0	0	0
		C5	Vehicle	SC	5ml/kg		0	0	0	0	0	0	0	0	0
		C6	Vehicle	SC	5ml/kg		0	0	0	0	0	0	0	0	0
		C7	Vehicle	SC	5ml/kg		0	0	0	0	0	0	0	0	0
		C8	Vehicle	SC	5ml/kg		0	0	0	0	0	0	0	0	0
		C9	Vehicle	SC	5ml/kg		0	0	0	0	0	0	0	0	0
		C10	Vehicle	SC	5ml/kg		0	0	0	0	0	0	0	0	0
		C11	Vehicle	SC	5ml/kg		0	0	0	0	0	0	0	0	0
		C12	Vehicle	SC	5ml/kg		0	0	0	0	0	0	0	0	0
		C13	veh	SC	5ml/kg		0	0	0	0	0	0	0	0
		C14	veh	SC	5ml/kg		0	0.4	0.2	0	0	0	0	0
		C15	veh	SC	5ml/kg		0	0	0	0	0	0	0	0
		C16	veh	SC	5ml/kg		0	0	0	0	0	0	0	0
		C17	veh	SC	5ml/kg		0	0	0	0	0	0	0	0
		C18	veh	SC	5ml/kg		0	0	0	0	0	0	0	0
		C19	Vehicle	SC	5ml/kg		0	0	0	0	0	0	0	0	0
		C20	Vehicle	SC	5ml/kg		0	0	0	0	0	0	0	0	0
		C21	Vehicle	SC	5ml/kg		0	0	0	0	0	0	0	0	0
		C22	Vehicle	SC	5ml/kg		0	0	0	0	0	0	0	0	0
		C23	Vehicle	SC	5ml/kg		0	0	0	0	0	0	0	0	0
		C24	Vehicle	SC	5ml/kg		0	0	0	0	0	0	0	0	0
		C25	Vehicle	SC	5ml/kg		0	0	0	0	0	0	0	0	0
		C26	Vehicle	SC	5ml/kg		0	0	0	0	0.4	0	0	0	0
		C27	Vehicle	SC	5ml/kg		0	0	0	0	0	0	0	0	0
		C28	Vehicle	SC	5ml/kg		0	0	0	0	0	0	0	0	0
		C29	Vehicle	SC	5ml/kg		0	0	0	0	0	0	0	0	0
		C30	Vehicle	SC	5ml/kg		0	0	0	0	0	0	0	0	0
		D1	buprenophine 0,1mg/kg	SC	5ml/kg	8 hours	0	0	0	0	0	0	0	0	0
		D2	buprenophine 0,1mg/kg	SC	5ml/kg	8 hours	0	0	0	0	0	0	0	0	0
		D3	buprenophine 0,1mg/kg	SC	5ml/kg	8 hours	0	0	0	0	0	0.4	0	0	0
	Group D	D4	buprenophine 0,1mg/kg	SC	5ml/kg	8 hours	0	0	0	0	0	0	0	0	0
		D5	buprenophine 0,1mg/kg	SC	5ml/kg	8 hours	0	0	0	0	0.4	0	0	0	0
		D6	buprenophine 0,1mg/kg	SC	5ml/kg	8 hours	0	0	0	0	0.1	0	0	0	0
		D7	buprenophine 0,1mg/kg	SC	5ml/kg	8 hours	0	0.4	0	0	0	0	0	0	0
		D8	buprenophine 0,1mg/kg	SC	5ml/kg	8 hours	0	0	0	0	0	0	0	0	0
		D9	buprenophine 0,1mg/kg	SC	5ml/kg	8 hours	0	0	0	0	0	0	0	0	0
		D10	buprenophine 0,1mg/kg	SC	5ml/kg	8 hours	0	0	0	0	0.4	0	0	0	0
		D11	buprenophine 0,1mg/kg	SC	5ml/kg	8 hours	0	0	0	0	0	0.4	0	0	0
		D12	buprenophine 0,1mg/kg	SC	5ml/kg	8 hours	0	0	0	0	0	0	0	0	0
		D13	buprenophine 0,1mg/kg	SC	5ml/kg	8 hours	0	0.4	0	0	0	0	0	0	0
		D14	buprenophine 0,1mg/kg	SC	5ml/kg	8 hours	0	0	0	0	0	0	0	0	0
		D15	buprenophine 0,1mg/kg	SC	5ml/kg	8 hours	0	0	0	0	0	0	0	0	0
		D16	buprenophine 0,1mg/kg	SC	5ml/kg	8 hours	0	0	0	0	0	0	0	0	0
		D17	buprenophine 0,1mg/kg	SC	5ml/kg	8 hours	0	0	0	0	0	0	0	0	0
		D18	buprenophine 0,1mg/kg	SC	5ml/kg	8 hours	0	0	0	0	0	0	0	0	0
		D19	buprenophine 0,1mg/kg	SC	5ml/kg	8 hours	0	0	0	0	0	0	0	0	0
		D20	buprenophine 0,1mg/kg	SC	5ml/kg	8 hours	0	0	0	0	0	0	0	0	0
		D21	buprenophine 0,1mg/kg	SC	5ml/kg	8 hours	0	0	0	0	0	0	0	0	0
		D22	buprenophine 0,1mg/kg	SC	5ml/kg	8 hours	0	0	0	0	0	0	0	0	0
		D23	buprenophine 0,1mg/kg	SC	5ml/kg	8 hours	0	0	0	0	0	0	0	0	0
		D24	buprenophine 0,1mg/kg	SC	5ml/kg	8 hours	0	0	0	0	0	0	0	0	0
		D24	buprenophine 0,1mg/kg	SC	5ml/kg	8 hours	0	0	0	0	0	0	0	0	0
		D26	buprenophine 0,1mg/kg	SC	5ml/kg	8 hours	0	0	0	0	0	0	0	0	0.4
		D27	buprenophine 0,1mg/kg	SC	5ml/kg	8 hours	0	0	0	0	0	0	0	0	0
		D28	buprenophine 0,1mg/kg	SC	5ml/kg	8 hours	0	0	0	0	0	0	0	0	0
		D29	buprenophine 0,1mg/kg	SC	5ml/kg	8 hours	0	0.4	0	0	0	0	0	0	0
		D30	buprenophine 0,1mg/kg	SC	5ml/kg	8 hours	0	0	0	0	0	0	0	0	0
		E1	buprenophine 0,1mg/kg	SC	5ml/kg	72 hours	0	0	0	0	0	0	0	0	0
		E2	buprenophine 0,1mg/kg	SC	5ml/kg	72 hours	0	0	0	0	0	0	0	0	0
		E3	buprenophine 0,1mg/kg	SC	5ml/kg	72 hours	0	0	0	0	0	0	0	0	0
	Gruppe E	E4	buprenophine 0,1mg/kg	SC	5ml/kg	72 hours	0	0	0	0	0	0	0	0	0
		E5	buprenophine 0,1mg/kg	SC	5ml/kg	72 hours	0	0	0	0	0	0	0	0	0
		E6	buprenophine 0,1mg/kg	SC	5ml/kg	72 hours	0	0	0	0	0	0	0	0	0
		E7	buprenophine 0,1mg/kg	SC	5ml/kg	72 hours	0	0	0	0	0.4	0	0	0	0
		E8	buprenophine 0,1mg/kg	SC	5ml/kg	72 hours	0	0	0	0	0	0	0	0	0
		E9	buprenophine 0,1mg/kg	SC	5ml/kg	72 hours	0	0	0	0	0	0.4	0	0	0
		E10	buprenophine 0,1mg/kg	SC	5ml/kg	72 hours	0	0	0	0	0	0.4	0	0	0
		E11	buprenophine 0,1mg/kg	SC	5ml/kg	72 hours	0	0	0	0	0	0	0	0	0
		E12	buprenophine 0,1mg/kg	SC	5ml/kg	72 hours	0	0	0	0	0	0	0	0	0
		F1	bup. 1mg/kg in nutella	PO	2g/kg	8 hours	0	0	0	0	0	0	0	0	0
		F2	bup. 1mg/kg in nutella	PO	2g/kg	8 hours	0	0	0	0	0	0	0	0	0
		F3	bup. 1mg/kg in nutella	PO	2g/kg	8 hours	0	0	0	0	0	0	0	0	0
	Gruppe F	F4	bup. 1mg/kg in nutella	PO	2g/kg	8 hours	0	0	0	0	0	0	0	0	0
		F5	bup. 1mg/kg in nutella	PO	2g/kg	8 hours	0	0	0	0	0	0	0	0	0
		F6	bup. 1mg/kg in nutella	PO	2g/kg	8 hours	0	0	0	0	0	0	0	0	0
		F7	bup. 1mg/kg in nutella	PO	2g/kg	8 hours	0	0	0	0	0	0	0	0	0
		F8	bup. 1mg/kg in nutella	PO	2g/kg	8 hours	0	0	0	0	0	0	0	0	0
		F9	bup. 1mg/kg in nutella	PO	2g/kg	8 hours	0	0	0	0	0	0	0	0	0
		F10	bup. 1mg/kg in nutella	PO	2g/kg	8 hours	0	0	0	0	0	0	0	0	0
		F11	bup. 1mg/kg in nutella	PO	2g/kg	8 hours	0	0	0	0	0	0	0	0	0
		F12	bup. 1mg/kg in nutella	PO	2g/kg	8 hours	0	0	0	0	0	0	0	0	0
	Group G	G1	bup. 1mg/kg in nutella	PO	2g/kg	72 hours	0	0	0	0	0	0	0	0	0
		G2	bup. 1mg/kg in nutella	PO	2g/kg	72 hours	0	-
		G3	bup. 1mg/kg in nutella	PO	2g/kg	72 hours	0	0	0	0	0	0	0	0	0
		G4	bup. 1mg/kg in nutella	PO	2g/kg	72 hours	0	0.2	0.1	0	0	0	0	0	0
		G5	bup. 1mg/kg in nutella	PO	2g/kg	72 hours	0	0.2	0.5	0	0	0	0	0	0
		G6	bup. 1mg/kg in nutella	PO	2g/kg	72 hours	0	0.4	0	0	0	0	0	0	0
		G7	bup. 1mg/kg in nutella	PO	2g/kg	72 hours	0	0	0	0	0	0	0	0	0
		G8	bup. 1mg/kg in nutella	PO	2g/kg	72 hours	0	0	0	0	0	0	0	0	0
		G9	bup. 1mg/kg in nutella	PO	2g/kg	72 hours	0	0	0	0	0	0	0	0	0
		G10	bup. 1mg/kg in nutella	PO	2g/kg	72 hours	0	0	0	0	0	0	0	0	0
		G11	bup. 1mg/kg in nutella	PO	2g/kg	72 hours	0	0	0	0	0	0	0	0	0
		G12	bup. 1mg/kg in nutella	PO	2g/kg	72 hours	0	0	0	0	0	0	0	0	0
		G13	bup. 1mg/kg in nutella	PO	2g/kg	72 hours	0	0.4	0	0	0	0	0	0	0
		G14	bup. 1mg/kg in nutella	PO	2g/kg	72 hours	0	0	0	0	0	0	0	0	0
	Group H	H1	Rimadyl, 5mg/kg, 24h	SC	5ml/kg	24 hours	0	0.4	0	0	0	0	0	0	0
		H2	Rimadyl, 5mg/kg, 24h	SC	5ml/kg	24 hours	0	0.4	0.4	0	0	0	0	0	0
		H3	Rimadyl, 5mg/kg, 24h	SC	5ml/kg	24 hours	0	0	0	0	0	0	0	0	0
		H4	Rimadyl, 5mg/kg, 24h	SC	5ml/kg	24 hours	0	0	0	0	0	0	0	0	0
		H5	Rimadyl, 5mg/kg, 24h	SC	5ml/kg	24 hours	0	0	0	0	0	0	0	0	0
		H6	Rimadyl, 5mg/kg, 24h	SC	5ml/kg	24 hours	0	0	0	0	0	0	0	0	0
		H7	Rimadyl, 5mg/kg, 24h	SC	5ml/kg	24 hours	0	0.4	0	0	0	0	0	0	0
		H8	Rimadyl, 5mg/kg, 24h	SC	5ml/kg	24 hours	0	0	0	0	0	0	0	0	0
		H9	Rimadyl, 5mg/kg, 24h	SC	5ml/kg	24 hours	0	0	0	0	0	0	0	0	0
		H10	Rimadyl, 5mg/kg, 24h	SC	5ml/kg	24 hours	0	0	0	0	0	0	0	0	0
		H11	Rimadyl, 5mg/kg, 24h	SC	5ml/kg	24 hours	0	0	0	0	0	0	0	0	0
		H12	Rimadyl, 5mg/kg, 24h	SC	5ml/kg	24 hours	0	0	0	0	0	0	0	0	0
	Group I	I1	Rimadyl, 5mg/kg, SC, 72h	SC	5ml/kg	72 hours	0	0	0	0	0.1	0.1	0	0	0
		I2	Rimadyl, 5mg/kg, SC, 72h	SC	5ml/kg	72 hours	0	0	0	0	0	0	0	0	0
		I3	Rimadyl, 5mg/kg, SC, 72h	SC	5ml/kg	72 hours	0	0	0.4	0	0	0	0	0	0
		I4	Rimadyl, 5mg/kg, SC, 72h	SC	5ml/kg	72 hours	0	0	0	0	0	0	0	0	0
		I5	Rimadyl, 5mg/kg, SC, 72h	SC	5ml/kg	72 hours	0	0	0	0	0	0	0	0	0
		I6	Rimadyl, 5mg/kg, SC, 72h	SC	5ml/kg	72 hours	0	0	0	0.2	dead
		I7	Rimadyl, 5mg/kg, SC, 72h	SC	5ml/kg	72 hours	0	0	0	0	0	0	0	0	0
		I8	Rimadyl, 5mg/kg, SC, 72h	SC	5ml/kg	72 hours	0	0	0	0	0	0	0	0	0
		I9	Rimadyl, 5mg/kg, SC, 72h	SC	5ml/kg	72 hours	0	0	0	0	0	0	0	0	0
		I10	Rimadyl, 5mg/kg, SC, 72h	SC	5ml/kg	72 hours	0	0	0	0.4	0	0	0	0	0
		I11	Rimadyl, 5mg/kg, SC, 72h	SC	5ml/kg	72 hours	0	0	0	0	0	0	0	0	0
		I12	Rimadyl, 5mg/kg, SC, 72h	SC	5ml/kg	72 hours	0	0	0	0	0	0	0	0	0
	Group J	J1	Lidokain, irrigation	local			0	0	0	0	0	0	0	0	0
		J2	Lidokain, irrigation	local			0	0	0	0	0	0	0	0	0
		J3	Lidokain, irrigation	local			0	0	0	0	0	0	0	0	0
		J4	Lidokain, irrigation	local			0	0	0.4	0	0	0	0	0	0
		J5	Lidokain, irrigation	local			0	0	0	0	0	0	0	0	0
		J6	Lidokain, irrigation	local			0	0	0	0	0	0	0	0	0
		J7	Lidokain, irrigation	local			0	0	0	0.4	0	0.4	0	0	0
		J8	Lidokain, irrigation	local			0	0	0	0	0	0	0	0	0
		J9	Lidokain, irrigation	local			0	0	0	0	0	0	0	0	0
		J10	Lidokain, irrigation	local			0	0	0	0	0	0	0	0	0
		J11	Lidokain, irrigation	local			0	0	0	0	0	0	0	0	0
		J12	Lidokain, irrigation	local			0	0	0	0	0	0	0	0	0
	Group K	K1	Combo; Rim, bup, lido	SC+local	5ml/kg	72 hours	0	0.4	0.4	0.3	1	Aflivet dag 5
	High combo	K2	Combo; Rim, bup, lido	SC+local	5ml/kg	72 hours	0	0.4	0	0	0	0.2	0.1	0	0
		K3	Combo; Rim, bup, lido	SC+local	5ml/kg	72 hours	0	0.4	0	0	0	0.1	0	0	0
		K4	Combo; Rim, bup, lido	SC+local	5ml/kg	72 hours	0	0.4	0	0	0.1	0.1	0	0	0
		K5	Combo; Rim, bup, lido	SC+local	5ml/kg	72 hours	0	0.4	0	0.3	1	Aflivet dag 5
		K6	Combo; Rim, bup, lido	SC+local	5ml/kg	72 hours	0	0	0	0	0.1	0.1	0	0	0
		K7	Combo; Rim, bup, lido	SC+local	5ml/kg	72 hours	0	0.4	0	0.1	0	0	0	0	0
		K8	Combo; Rim, bup, lido	SC+local	5ml/kg	72 hours	0	0.4	0.1	0	0	0	0	0	0
		K9	Combo; Rim, bup, lido	SC+local	5ml/kg	72 hours	0	0	0	0	0	0	0	0	0
		K10	Combo; Rim, bup, lido	SC+local	5ml/kg	72 hours	0	0	0	0	0	0	0	0	0
		K11	Combo; Rim, bup, lido	SC+local	5ml/kg	72 hours	0	0.4	0	0	0	0	0	0	0
		K12	Combo; Rim, bup, lido	SC+local	5ml/kg	72 hours	0	0.4	0.1	0.6	aflivet dag 3
		K13	Combo; Rim, bup, lido	SC+local	5ml/kg	72 hours	0	0	0	0.1	0.1	0	0	0	0
		K14	Combo; Rim, bup, lido	SC+local	5ml/kg	72 hours	0	Død i narkose
		K15	Combo; Rim, bup, lido	SC+local	5ml/kg	72 hours	0	0	0	0	0	0	0	0	0
		K16	Combo; Rim, bup, lido	SC+local	5ml/kg	72 hours	0	0	0	0.2	0.3	Aflivet dag 5
		K17	Combo; Rim, bup, lido	SC+local	5ml/kg	72 hours	0	0	0	0.3	aflivet dag 3
		K18	Combo; Rim, bup, lido	SC+local	5ml/kg	72 hours	0	0	0	0.3	0	0	0	0	0
	Group L	L1	Combi; Bup 0,05mg/kg. Rim + lido	SC+local	5ml/kg	72 hours	0	0	0	0	0	0	0	0	0
	Low combo	L2	Combi; Bup 0,05mg/kg. Rim + lido	SC+local	5ml/kg	72 hours	0	0	0	0	0	0	0	0	0
		L3	Combi; Bup 0,05mg/kg. Rim + lido	SC+local	5ml/kg	72 hours	0	0.4	0	0	0	0	0	0	0
		L4	Combi; Bup 0,05mg/kg. Rim + lido	SC+local	5ml/kg	72 hours	0	0	0	0	0	0	0	0	0
		L5	Combi; Bup 0,05mg/kg. Rim + lido	SC+local	5ml/kg	72 hours	0	0	0	0	0	0	0	0	0
		L6	Combi; Bup 0,05mg/kg. Rim + lido	SC+local	5ml/kg	72 hours	0	0	0	0	0	0	0	0	0
		L7	Combi; Bup 0,05mg/kg. Rim + lido	SC+local	5ml/kg	72 hours	0	0	0	0	0	0	0	0	0
		L8	Combi; Bup 0,05mg/kg. Rim + lido	SC+local	5ml/kg	72 hours	0	0	0	0	0	0	0	0	0
		L9	Combi; Bup 0,05mg/kg. Rim + lido	SC+local	5ml/kg	72 hours	0	0	0	0	0	0	0	0	0
		L10	Combi; Bup 0,05mg/kg. Rim + lido	SC+local	5ml/kg	72 hours	0	0	0	0	0	0	0	0	0
		L11	Combi; Bup 0,05mg/kg. Rim + lido	SC+local	5ml/kg	72 hours	0	0.4	0	0	0	0	0	0	0
		L12	Combi; Bup 0,05mg/kg. Rim + lido	SC+local	5ml/kg	72 hours	0	0.4	0	0	0	0	0	0	0

## Sheet: Fecal Corticosterone
							µg corticosterone/kg bodyweight during 24 hours
		animal	groups	Adm.	amount	Coverage	Day 0	Day 1	day 2	day 3	day 5	day 7	Day 28
	A	A1+2	Control				16.6399	15.6571	24.7455	10.284	8.03498	7.67838	8.23078
		A3+4	Control				9.57469	11.7785	16.8657	16.8111	15.3203	8.85371	9.18167
		A5+6	Control				7.67003	7.17536	7.05076	7.61786	4.59854	8.25235	5.70181
		A7+8	Control				11.3904	13.4125	6.26534	8.12873	6.60854	9.3364	9.14867
		A9+10	Control				12.9858	22.408	13.5194	17.8398	14.0889	10.0958	12.0275
		A11+12	Control				9.91048	26.3337	18.4059	11.2618	17.0131	7.05808	6.04505
		A13+14	Control				17.7346	41.4061	274.798	14.0822	34.7885	9.81563	14.1438
		A15+16	Control				19.3511	44.597	145.671	16.4739	30.8847	13.5712	10.2326
		A17+18	Control				16.6083	30.3673	110.298	14.6438	16.4525	12.7853	10.0967
	B	B1+2	Control + von Frey				6.25227	11.5338	16.8997	10.7576	2.41609	5.43897	8.07315
		B3+4					9.33553	14.6145	20.2132	19.7164	4.3659	8.5195	9.33895
		B6					15.052	25.0317	36.5795	28.9603	18.8729	16.9425	29.1142
		B7+8					8.23762	8.53954	8.67455	5.73819	7.33844	9.51051	8.40122
		B9+10					13.8177	12.4426	13.7242	9.3515	10.5118	10.1653	7.97302
		B11					8.80994	17.0219	12.7571	11.4898	10.2103	11.0528	14.9424
		B13+14					13.77	32.3747	20.7376	12.4195	17.3749	12.5018	8.79779
		B15+16					9.05216	14.9736	14.0814	15.6482	18.6273	148.122	8.05229
	C	C1+2	Vehicle	SC			12.9683	25.0245	28.1822	14.201	13.436	9.26703	16.9149
		C3+4					31.3057	27.3877	35.6773	14.2099	15.4452	12.9803	19.3006
		C5+6					12.4981	13.8432	20.654	10.781	10.2258	9.44302	19.2188
		C7+8					18.5848	11.7305	40.0231	18.4789	15.5123	12.9365	11.6755
		C9+10					48.2811	58.6651	26.0258	52.9939	9.70556	9.69867	7.16846
		C11+12					8.23384	16.6899	15.9968	11.441	16.5024	12.0733	16.3318
		C13+14					270.132	48.4303	38.9863	30.0128	16.6168	17.3583	24.7415
		C15+16					25.4398	262.46	43.976	36.7396	21.0209	25.5577	15.0026
		C17+18					16.0761	62.7242	36.4481	69.8867	18.1272	13.9706	14.844
		C19+20					10.8329	9.82681	24.0956	20.4447	9.19021	7.37467	8.23361
		C21+22					7.31032	12.3814	19.9801	12.129	15.8588	5.57023	5.21571
		C23+24					6.80775	13.1973	17.4724	17.3988	19.679	5.48274	7.36317
		C25+26					12.5042	15.5464	19.5008	15.4034	9.4897	7.89023	4.12106
		C27+28					5.53608	9.52958	7.82889	4.88319	7.0745	9.41241	4.53844
		C29+30					9.47319	16.8322	14.7468	11.7405	10.4669	12.991	8.96465
	D	D 1+2	buprenophine 0,1mg/kg	SC	5ml/kg	8 hours	22.9825	27.2218	26.3601	24.6467	12.2996	9.84654	15.7625
		D3+4					26.3219	39.2586	37.2829	30.1702	9.58198	11.8106	18.0102
		D5+6					18.6122	28.2666	28.148	21.3301	5.71361	8.33042	17.9194
		D7+8					17.1664	25.3545	24.2311	10.6179	18.7337	13.9003	7.85638
		D9+10					20.7782	17.4308	31.4918	25.4158	12.4316	34.8685	11.6366
		D11+12					24.7739	26.7293	46.4147	21.7401	15.4161	943.052	7.28626
		D13+14					21.284	44.8295	41.3192	26.0985	22.8809	27.6167	11.8141
		D15+16					169.583	33.9466	37.4975	97.6909	17.3941	17.5313	11.0155
		D17+18					15.2445	22.0713	175.545	76.2811	12.4657	14.2222	7.24614
		D19+20					3.89474	11.2561	17.0282	10.317	6.88777	5.56127	5.28046
		D21+22					9.58473	27.335	26.6117	18.7782	3.85863	5.76431	9.22218
		D23+24					4.14435	8.27046	10.8612	4.82023	4.4715	5.83049	4.73133
		D25+26					8.31103	13.3139	14.6076	9.87157	6.89409	8.77564	7.05513
		D27+28					7.17035	16.1198	13.9297	10.0009	10.3755	12.2104	8.61921
		D29+30					7.85006	14.5067	22.5303	12.4746	9.1872	10.6194	6.39994
	E	E1+2	buprenophine 0,1mg/kg	SC	5ml/kg	72 hours	27.5709	32.3648	41.6761	33.2184	13.9314	8.37591	19.2139
		E3+4					46.8266	64.6531	73.1751	77.8694	16.433	14.1802	29.3709
		E5+6					19.8425	34.6518	17.1968	31.1386	8.54171	8.42601	13.008
		E7+8					15.205	35.206	39.8115	29.1394	10.8519	10.3418	5.01404
		E9+10					13.6378	36.4286	34.211	30.9086	22.5034	163.292	7.85155
		E 11+12					32.0263	43.9314	60.4068	84.2568	51.6779	92.8282	10.4508
	F	F1+2	bup. 1mg/kg in nutella	PO	2g/kg	8 hours	25.9317	44.2192	32.206	30.9472	14.3798	8.85054	28.3565
		F 3+4					20.9742	32.3545	27.0487	13.8074	7.84821	9.72843	32.6572
		F 5+6					36.4367	41.5544	42.7413	39.3565	15.7504	13.0657	21.3059
		F 7+8					23.9515	37.0398	42.3227	39.1755	16.3601	80.5981	8.65774
		F 9+10					15.3944	25.8404	24.0796	19.28	17.1725	16.9901	8.63341
		F 11+12					13.2653	21.8304	14.499	24.1646	10.5359	10.2962	6.52462
	G	G1+2	bup. 1mg/kg in nutella	PO	2g/kg	72 hours	25.672	25.6395	30.6704	37.0228	8.23302	14.7574	11.3219
		G3+4					18.2453	22.5704	72.9708	90.4723	24.2625	10.1489	13.2045
		G5+6					29.5792	25.8771	36.7337	26.6666	17.115	12.8199	7.92414
		G7+8					13.9261	14.1232	20.9937	15.9679	10.9266	80.9967	5.12389
		G9+10					15.6717	15.4172	25.5995	331.534	9.1036	12.1796	4.84114
		G11+12					23.7881	21.9377	30.7878	25.0429	22.2034	295.895	4.9761
		G13-14					31.6934	34.0846	42.304	57.8362	16.6566	14.5019	7.8525
	H	H1+2	Rimadyl, 5mg/kg, 24h	SC	5ml/kg	24 hours	4.18964	17.0913	18.3455	24.89	9.41186	9.62349	7.36962
		H3+4					12.0128	27.3768	34.3919	21.1495	7.9596	10.0954	7.07215
		H5+6					6.45634	10.8989	12.65	11.2648	5.09273	5.92363	6.21545
		H7+8					7.78473	10.7362	14.6212	8.94327	8.7148	6.54008	5.77591
		H9+10					14.4056	14.3207	18.8282	10.8018	5.56967	12.3222	8.30793
		H11+12					8.3467	9.40115	10.5341	7.38924	6.51266	8.43474	6.62145
	I	I1	Rimadyl, 5mg/kg, SC, 72h	SC	5ml/kg	72 hours	15.052	11.8373	7.76807	3.99141	4.02758	13.7851	3.28661
		I2					8.23702	20.0562	25.207	26.5789	5.26356	7.85468	11.3034
		I3+4					7.18712	13.1334	14.4403	20.8002	6.14718	7.7305	5.4264
		I5+6					10.7217	17.4167	18.9896	17.972	3.97436	9.85191	8.05416
		I7+8					10.5715	11.6552	13.7147	11.1026	8.88919	6.16434	8.55949
		I9+10					9.27617	17.8687	22.7348	6.17324	5.67597	5.72846	6.12187
		I11+12					7.4711	16.5372	16.1255	8.01878	6.51403	7.08276	6.76188
	J	J1+2	Lidokain, irrigation	local			8.87662	22.2071	15.3394	7.25336	85.7614	5.2227	5.51312
		J3+4					10.6644	17.6041	18.2096	24.3811	9.49841	7.76046	7.66329
		J5+6					6.86827	16.3413	15.0466	17.5959	92.4358	4.46922	7.3915
		J7+8					7.38073	14.0171	14.697	11.9856	9.30255	7.33785	7.08999
		J9+10					8.97163	15.908	15.5507	8.06106	9.82804	10.4385	7.21899
		J11+12					6.44361	13.1758	9.17508	7.08548	7.35342	12.3505	5.37068
	K	K1+2	Combo; Rim, bup, lido	SC+local	5ml/kg	72 hours	7.6396	16.4286	18.6246	5.47377	4.55612	8.42629	4.87416
		K 3+4					8.98394	19.1919	23.0422	22.1441	7.40316	6.79858	9.51007
		K 5+6					13.5986	21.4603	28.6446	18.2395	13.0923	16.7106	6.09185
		K7					8.80994	14.2064	20.3755	12.6843	15.3377	8.22254	8.89302
		K8					8.15773	11.6573	6.01435	10.6137	7.80278	4.36091	5.25073
		K9+10					8.36684	17.1318	16.265	8.45959	13.7366	7.78485	8.07304
		K11+12					9.88914	11.5246	21.5731	18.7679	13.6496	4.15232	9.94898
		K13+14					20.0266	31.9763	49.7122	121.921	37.4049	253.122	6.74841
		K15+16					22.899	5.94603	70.6905	55.8917	23.8656	20.1633	10.8076
		K17+18					28.3704	69.7339	88.6591	56.2737	135.918	73.8262	14.8946
	L	L1+2	Combi; Bup 0,05mg/kg. Rim + lido	SC+local	5ml/kg	72 hours	169.819	295.074	20.3419	17.2591	11.9184	10.1722	6.94027
		L3+4					18.1621	26.5779	34.646	21.5074	74.7294	12.1288	16.0774
		L5+6					214.556	30.8959	14.5142	16.2511	25.2002	14.8533	7.71177
		L7+8					278.253	172.867	261.547	26.6241	18.2629	11.4655	12.3005
		L9+10					211.519	31.0021	42.9866	20.4174	19.4817	15.1722	8.91824
		L11+12					23.5112	162.269	63.6266	35.4775	28.3329	15.9737	17.5753
